# Supplementary material for: N-(3-Chloro­phen­yl)-4-methyl­benzamide hemihydrate
Source: Acta Crystallogr Sect E Struct Rep Online. 2011 Oct 8;67(Pt 11):o2899. doi: 10.1107/S1600536811040992 (PMC3247315; doi:10.1107/S1600536811040992)
Supplement: Supplementary file 1 [file e-67-o2899-sup1.cif]

##############################################################################
#                                                                            #
# This CIF contains the data in a paper accepted for publication in          #
# Acta Crystallographica Section E. It conforms to the requirements of       #
# Notes for Authors for Acta Crystallographica Section E, and has been       #
# peer reviewed under the auspices of the IUCr Commission on Journals.       #
#                                                                            #
# Full details of the Crystallographic Information File format               #
# are given in the paper "The Crystallographic Information File (CIF):       #
# a New Standard Archive File for Crystallography" by S. R. Hall, F. H.      #
# Allen and I. D. Brown [Acta Cryst. (1991), A47, 655-685].                  #
#                                                                            #
# The current version of the core CIF dictionary is obtainable from          #
# ftp://ftp.iucr.org/pub/cif_core.dic.                                       #
#                                                                            #
# Software is freely available for graphical display of the structure(s)     #
# in this CIF. For information consult the CIF software page                 #
# http://www.iucr.org/resources/cif/software.                                #
#                                                                            #
# This file may be used for bona fide research purposes within the           #
# scientific community so long as proper attribution is given to the journal # 
# article from which it was obtained.                                        #
#                                                                            #
##############################################################################
data_I
_audit_creation_method     SHELXL-97
_chemical_name_systematic
;
<i>N</i>-(3-Chlorophenyl)-4-methylbenzamide hemihydrate
;
_chemical_name_common     ?
_chemical_formula_moiety     'C14 H12 Cl N O, 0.5(H2 O)'
_chemical_formula_sum     'C14 H13 Cl1 N1 O1.5'
_chemical_formula_iupac     'C14 H12 Cl N O, 0.5H2 O'
_chemical_formula_weight     254.71
_chemical_melting_point     ?
_symmetry_cell_setting     monoclinic
_symmetry_space_group_name_H-M     'C 2/c'
_symmetry_space_group_name_Hall     '-C 2yc'
loop_
    _symmetry_equiv_pos_as_xyz
    'x, y, z'
    '-x, y, -z+1/2'
    'x+1/2, y+1/2, z'
    '-x+1/2, y+1/2, -z+1/2'
    '-x, -y, -z'
    'x, -y, z-1/2'
    '-x+1/2, -y+1/2, -z'
    'x+1/2, -y+1/2, z-1/2'
_cell_length_a     7.8078(3)
_cell_length_b     12.1704(5)
_cell_length_c     27.1217(9)
_cell_angle_alpha     90.00
_cell_angle_beta     93.564(3)
_cell_angle_gamma     90.00
_cell_volume     2572.24(17)
_cell_formula_units_Z     8
_cell_measurement_reflns_used     21518
_cell_measurement_theta_min     3.5133
_cell_measurement_theta_max     29.4316
_cell_measurement_temperature     298(2)
_exptl_crystal_description     plate
_exptl_crystal_colour     colorless
_exptl_crystal_size_max     0.76
_exptl_crystal_size_mid     0.34
_exptl_crystal_size_min     0.02
_exptl_crystal_density_diffrn     1.315
_exptl_crystal_density_meas     ?
_exptl_crystal_density_method     'not measured'
_exptl_crystal_F_000     1064
_exptl_absorpt_coefficient_mu     0.285
_exptl_absorpt_correction_type     analytical
_exptl_absorpt_process_details
;
[CrysAlis RED (Oxford Diffraction, 2009), based on expressions derived
from
Clark & Reid (1995)]
;
_exptl_absorpt_correction_T_min     0.890
_exptl_absorpt_correction_T_max     0.993
_exptl_special_details
;
CrysAlis RED (Oxford Diffraction, 2009)
Analytical numeric absorption correction using a multifaceted crystal
model based on expressions derived (Clark & Reid, 1995).
;
_diffrn_ambient_temperature     298(2)
_diffrn_radiation_type     MoK\a
_diffrn_radiation_wavelength     0.71073
_diffrn_radiation_source     'fine-focus sealed tube'
_diffrn_radiation_monochromator     graphite
_diffrn_measurement_device_type     'Oxford Diffraction Xcalibur Ruby Gemini'
_diffrn_measurement_method     \w
_diffrn_detector_area_resol_mean     10.4340
_diffrn_reflns_number     3313
_diffrn_reflns_av_R_equivalents     0.0395
_diffrn_reflns_av_sigmaI/netI     0.0353
_diffrn_reflns_theta_min     3.52
_diffrn_reflns_theta_max     29.50
_diffrn_reflns_theta_full     25.00
_diffrn_measured_fraction_theta_max     0.929
_diffrn_measured_fraction_theta_full     0.996
_diffrn_reflns_limit_h_min     -10
_diffrn_reflns_limit_h_max     10
_diffrn_reflns_limit_k_min     -16
_diffrn_reflns_limit_k_max     16
_diffrn_reflns_limit_l_min     -36
_diffrn_reflns_limit_l_max     33
_diffrn_standards_number     0
_diffrn_standards_interval_count     ?
_diffrn_standards_interval_time     0
_diffrn_standards_decay_%     0
_refine_special_details
;
Refinement of <i>F</i>^2^ against ALL reflections. The weighted <i>R</i>-factor
<i>wR</i> and goodness of fit <i>S</i> are based on <i>F</i>^2^, conventional
<i>R</i>-factors <i>R</i> are based on <i>F</i>, with <i>F</i> set to zero for
negative <i>F</i>^2^. The threshold expression of <i>F</i>^2^ >
\s(<i>F</i>^2^) is used only for calculating <i>R</i>-factors(gt) <i>etc</i>.
and is not relevant to the choice of reflections for refinement.
<i>R</i>-factors based on <i>F</i>^2^ are statistically about twice as large
as those based on <i>F</i>, and <i>R</i>- factors based on ALL data will be
even larger.
;
_reflns_number_total     3313
_reflns_number_gt     1943
_reflns_threshold_expression     I>2sigma(I)
_refine_ls_structure_factor_coef     Fsqd
_refine_ls_matrix_type     full
_refine_ls_R_factor_all     0.1133
_refine_ls_R_factor_gt     0.0579
_refine_ls_wR_factor_gt     0.1180
_refine_ls_wR_factor_ref     0.1417
_refine_ls_goodness_of_fit_ref     1.012
_refine_ls_restrained_S_all     1.012
_refine_ls_number_reflns     3313
_refine_ls_number_parameters     169
_refine_ls_number_restraints     0
_refine_ls_hydrogen_treatment     mixed
_refine_ls_weighting_scheme     calc
_refine_ls_weighting_details
         'calc w=1/[\s^2^(Fo^2^)+(0.0490P)^2^+2.1399P] where P=(Fo^2^+2Fc^2^)/3'
_atom_sites_solution_hydrogens     geom
_atom_sites_solution_primary     direct
_atom_sites_solution_secondary     difmap
_refine_ls_shift/su_max     0.000
_refine_ls_shift/su_mean     0.000
_refine_diff_density_max     0.306
_refine_diff_density_min     -0.386
_refine_ls_extinction_method     none
_refine_ls_extinction_coef     ?
loop_
    _atom_type_symbol
    _atom_type_description
    _atom_type_scat_dispersion_real
    _atom_type_scat_dispersion_imag
    _atom_type_scat_source
    'C' 'C' 0.0033 0.0016
                         'International Tables Vol C Tables 4.2.6.8 and 6.1.1.4'
    'H' 'H' 0.0000 0.0000
                         'International Tables Vol C Tables 4.2.6.8 and 6.1.1.4'
    'N' 'N' 0.0061 0.0033
                         'International Tables Vol C Tables 4.2.6.8 and 6.1.1.4'
    'O' 'O' 0.0106 0.0060
                         'International Tables Vol C Tables 4.2.6.8 and 6.1.1.4'
    'Cl' 'Cl' 0.1484 0.1585
                         'International Tables Vol C Tables 4.2.6.8 and 6.1.1.4'
_computing_data_collection     'CrysAlis CCD (Oxford Diffraction, 2009)'
_computing_cell_refinement     'CrysAlis CCD (Oxford Diffraction, 2009)'
_computing_data_reduction     'CrysAlis RED (Oxford Diffraction, 2009)'
_computing_structure_solution     'SHELXS97 (Sheldrick, 2008)'
_computing_structure_refinement     'SHELXL97 (Sheldrick, 2008)'
_computing_molecular_graphics     'DIAMOND (Brandenburg, 2002)'
_computing_publication_material     'enCIFer (Allen <i>et al.</i>, 2004)'
loop_
    _atom_site_type_symbol
    _atom_site_label
    _atom_site_fract_x
    _atom_site_fract_y
    _atom_site_fract_z
    _atom_site_U_iso_or_equiv
    _atom_site_adp_type
    _atom_site_calc_flag
    _atom_site_refinement_flags
    _atom_site_occupancy
    _atom_site_symmetry_multiplicity
    _atom_site_disorder_assembly
    _atom_site_disorder_group
    C C1 0.2326(2) 0.60328(17) 0.27192(7) 0.0465(5) Uani d . 1 1 . .
    C C2 0.2647(2) 0.63298(17) 0.21979(7) 0.0452(5) Uani d . 1 1 . .
    C C3 0.3261(2) 0.73485(18) 0.20695(7) 0.0502(5) Uani d . 1 1 . .
    H H3A 0.3404 0.7896 0.2307 0.060 Uiso calc R 1 1 . .
    C C4 0.3664(3) 0.7558(2) 0.15888(8) 0.0589(6) Uani d . 1 1 . .
    H H4A 0.4091 0.8245 0.1510 0.071 Uiso calc R 1 1 . .
    C C5 0.3444(3) 0.6770(2) 0.12247(8) 0.0606(6) Uani d . 1 1 . .
    C C6 0.2797(3) 0.5762(2) 0.13527(8) 0.0639(7) Uani d . 1 1 . .
    H H6A 0.2615 0.5226 0.1111 0.077 Uiso calc R 1 1 . .
    C C7 0.2413(3) 0.55318(19) 0.18318(8) 0.0566(6) Uani d . 1 1 . .
    H H7A 0.1998 0.4842 0.1910 0.068 Uiso calc R 1 1 . .
    C C8 0.3887(4) 0.7009(3) 0.07011(9) 0.0856(10) Uani d . 1 1 . .
    H H8C 0.423(2) 0.6369(10) 0.0554(3) 0.103 Uiso calc PR 0.50 1 . .
    H H8B 0.476(2) 0.7518(13) 0.07042(9) 0.103 Uiso calc PR 0.50 1 . .
    H H8A 0.2934(16) 0.7286(15) 0.0525(3) 0.103 Uiso calc PR 0.50 1 . .
    H H8F 0.424(2) 0.6373(10) 0.0552(3) 0.103 Uiso d PR 0.50 1 . .
    H H8E 0.476(2) 0.7517(13) 0.07049(9) 0.103 Uiso d PR 0.50 1 . .
    H H8D 0.2940(16) 0.7288(15) 0.0523(3) 0.103 Uiso d PR 0.50 1 . .
    C C9 0.1532(2) 0.68527(16) 0.35142(7) 0.0427(5) Uani d . 1 1 . .
    C C10 0.1959(3) 0.59716(19) 0.38225(7) 0.0528(5) Uani d . 1 1 . .
    H H10A 0.2417 0.5330 0.3699 0.063 Uiso calc R 1 1 . .
    C C11 0.1685(3) 0.6074(2) 0.43183(8) 0.0582(6) Uani d . 1 1 . .
    C C12 0.1025(3) 0.6999(2) 0.45181(8) 0.0623(6) Uani d . 1 1 . .
    H H12A 0.0851 0.7040 0.4854 0.075 Uiso calc R 1 1 . .
    C C13 0.0623(3) 0.7868(2) 0.42085(8) 0.0634(6) Uani d . 1 1 . .
    H H13A 0.0179 0.8509 0.4337 0.076 Uiso calc R 1 1 . .
    C C14 0.0871(3) 0.78007(18) 0.37099(8) 0.0532(5) Uani d . 1 1 . .
    H H14A 0.0592 0.8395 0.3505 0.064 Uiso calc R 1 1 . .
    N N1 0.1767(2) 0.68533(15) 0.30024(6) 0.0446(4) Uani d . 1 1 . .
    H H1N 0.142(3) 0.7439(19) 0.2852(8) 0.051(6) Uiso d . 1 1 . .
    O O1 0.2586(2) 0.50930(12) 0.28769(6) 0.0653(5) Uani d . 1 1 . .
    O O2 0.5000 0.37191(16) 0.2500 0.0465(5) Uani d S 1 2 . .
    H H2O 0.573(3) 0.412(2) 0.2370(9) 0.077(8) Uiso d . 1 1 . .
    Cl Cl1 0.22644(12) 0.49860(7) 0.47115(3) 0.0998(3) Uani d . 1 1 . .
loop_
    _atom_site_aniso_label
    _atom_site_aniso_U_11
    _atom_site_aniso_U_22
    _atom_site_aniso_U_33
    _atom_site_aniso_U_12
    _atom_site_aniso_U_13
    _atom_site_aniso_U_23
    C1 0.0489(11) 0.0454(12) 0.0457(11) 0.0082(9) 0.0073(9) -0.0017(9)
    C2 0.0453(11) 0.0496(12) 0.0410(11) 0.0132(9) 0.0041(8) 0.0001(9)
    C3 0.0487(11) 0.0564(13) 0.0457(12) 0.0040(10) 0.0052(9) -0.0042(10)
    C4 0.0569(13) 0.0665(15) 0.0544(14) 0.0037(11) 0.0113(10) 0.0077(11)
    C5 0.0581(13) 0.0809(18) 0.0433(12) 0.0259(12) 0.0080(10) 0.0040(12)
    C6 0.0819(16) 0.0681(17) 0.0413(12) 0.0271(13) 0.0003(11) -0.0106(11)
    C7 0.0728(14) 0.0489(13) 0.0480(12) 0.0141(11) 0.0024(10) -0.0052(10)
    C8 0.0910(19) 0.119(3) 0.0488(14) 0.0294(18) 0.0182(13) 0.0114(15)
    C9 0.0407(10) 0.0486(12) 0.0393(10) -0.0001(9) 0.0055(8) -0.0030(9)
    C10 0.0592(13) 0.0557(13) 0.0443(12) 0.0075(10) 0.0083(9) -0.0005(10)
    C11 0.0606(13) 0.0699(16) 0.0444(12) 0.0025(11) 0.0071(10) 0.0079(11)
    C12 0.0630(14) 0.0837(18) 0.0413(12) -0.0007(12) 0.0118(10) -0.0086(12)
    C13 0.0734(15) 0.0627(15) 0.0552(14) 0.0057(12) 0.0145(11) -0.0164(12)
    C14 0.0607(13) 0.0501(13) 0.0494(12) 0.0046(10) 0.0080(10) -0.0047(10)
    N1 0.0525(10) 0.0426(10) 0.0391(9) 0.0097(8) 0.0062(7) 0.0009(8)
    O1 0.0982(12) 0.0471(9) 0.0530(9) 0.0223(8) 0.0233(8) 0.0052(7)
    O2 0.0543(12) 0.0347(11) 0.0513(12) 0.000 0.0100(10) 0.000
    Cl1 0.1414(7) 0.1010(6) 0.0589(4) 0.0332(5) 0.0211(4) 0.0276(4)
_geom_special_details
;
All e.s.d.'s (except the e.s.d. in the dihedral angle between two l.s. planes)
are estimated using the full covariance matrix. The cell e.s.d.'s are taken
into account individually in the estimation of e.s.d.'s in distances, angles
and torsion angles; correlations between e.s.d.'s in cell parameters are only
used when they are defined by crystal symmetry. An approximate (isotropic)
treatment of cell e.s.d.'s is used for estimating e.s.d.'s involving l.s.
planes.
;
loop_
    _geom_bond_atom_site_label_1
    _geom_bond_atom_site_label_2
    _geom_bond_site_symmetry_2
    _geom_bond_distance
    _geom_bond_publ_flag
    C1 O1 . 1.233(2) ?
    C1 N1 . 1.349(2) ?
    C1 C2 . 1.495(3) ?
    C2 C3 . 1.382(3) ?
    C2 C7 . 1.393(3) ?
    C3 C4 . 1.384(3) ?
    C3 H3A . 0.9300 ?
    C4 C5 . 1.379(3) ?
    C4 H4A . 0.9300 ?
    C5 C6 . 1.380(4) ?
    C5 C8 . 1.511(3) ?
    C6 C7 . 1.380(3) ?
    C6 H6A . 0.9300 ?
    C7 H7A . 0.9300 ?
    C8 H8C . 0.9223 ?
    C8 H8B . 0.9223 ?
    C8 H8A . 0.9223 ?
    C8 H8F . 0.9223 ?
    C8 H8E . 0.9222 ?
    C8 H8D . 0.9223 ?
    C9 C14 . 1.383(3) ?
    C9 C10 . 1.388(3) ?
    C9 N1 . 1.411(2) ?
    C10 C11 . 1.380(3) ?
    C10 H10A . 0.9300 ?
    C11 C12 . 1.365(3) ?
    C11 Cl1 . 1.742(2) ?
    C12 C13 . 1.374(3) ?
    C12 H12A . 0.9300 ?
    C13 C14 . 1.380(3) ?
    C13 H13A . 0.9300 ?
    C14 H14A . 0.9300 ?
    N1 H1N . 0.86(2) ?
    O2 H2O . 0.84(2) ?
loop_
    _geom_angle_atom_site_label_1
    _geom_angle_atom_site_label_2
    _geom_angle_atom_site_label_3
    _geom_angle_site_symmetry_1
    _geom_angle_site_symmetry_3
    _geom_angle
    _geom_angle_publ_flag
    O1 C1 N1 . . 122.76(19) ?
    O1 C1 C2 . . 121.22(18) ?
    N1 C1 C2 . . 116.01(18) ?
    C3 C2 C7 . . 118.55(19) ?
    C3 C2 C1 . . 122.43(18) ?
    C7 C2 C1 . . 118.9(2) ?
    C2 C3 C4 . . 120.4(2) ?
    C2 C3 H3A . . 119.8 ?
    C4 C3 H3A . . 119.8 ?
    C5 C4 C3 . . 121.4(2) ?
    C5 C4 H4A . . 119.3 ?
    C3 C4 H4A . . 119.3 ?
    C4 C5 C6 . . 118.0(2) ?
    C4 C5 C8 . . 120.9(3) ?
    C6 C5 C8 . . 121.1(2) ?
    C5 C6 C7 . . 121.4(2) ?
    C5 C6 H6A . . 119.3 ?
    C7 C6 H6A . . 119.3 ?
    C6 C7 C2 . . 120.2(2) ?
    C6 C7 H7A . . 119.9 ?
    C2 C7 H7A . . 119.9 ?
    C5 C8 H8C . . 109.5 ?
    C5 C8 H8B . . 109.5 ?
    H8C C8 H8B . . 109.5 ?
    C5 C8 H8A . . 109.5 ?
    H8C C8 H8A . . 109.5 ?
    H8B C8 H8A . . 109.5 ?
    C5 C8 H8F . . 110.0 ?
    H8B C8 H8F . . 109.2 ?
    H8A C8 H8F . . 109.3 ?
    C5 C8 H8E . . 109.4 ?
    H8C C8 H8E . . 109.4 ?
    H8A C8 H8E . . 109.6 ?
    H8F C8 H8E . . 109.1 ?
    C5 C8 H8D . . 109.9 ?
    H8C C8 H8D . . 109.4 ?
    H8B C8 H8D . . 109.1 ?
    H8F C8 H8D . . 109.2 ?
    H8E C8 H8D . . 109.2 ?
    C14 C9 C10 . . 119.64(18) ?
    C14 C9 N1 . . 116.84(18) ?
    C10 C9 N1 . . 123.51(18) ?
    C11 C10 C9 . . 118.1(2) ?
    C11 C10 H10A . . 120.9 ?
    C9 C10 H10A . . 120.9 ?
    C12 C11 C10 . . 123.1(2) ?
    C12 C11 Cl1 . . 118.31(17) ?
    C10 C11 Cl1 . . 118.56(19) ?
    C11 C12 C13 . . 118.0(2) ?
    C11 C12 H12A . . 121.0 ?
    C13 C12 H12A . . 121.0 ?
    C12 C13 C14 . . 120.8(2) ?
    C12 C13 H13A . . 119.6 ?
    C14 C13 H13A . . 119.6 ?
    C13 C14 C9 . . 120.2(2) ?
    C13 C14 H14A . . 119.9 ?
    C9 C14 H14A . . 119.9 ?
    C1 N1 C9 . . 128.76(18) ?
    C1 N1 H1N . . 116.7(14) ?
    C9 N1 H1N . . 114.3(14) ?
loop_
    _geom_torsion_atom_site_label_1
    _geom_torsion_atom_site_label_2
    _geom_torsion_atom_site_label_3
    _geom_torsion_atom_site_label_4
    _geom_torsion_site_symmetry_1
    _geom_torsion_site_symmetry_2
    _geom_torsion_site_symmetry_3
    _geom_torsion_site_symmetry_4
    _geom_torsion
    _geom_torsion_publ_flag
    O1 C1 C2 C3 . . . . -144.7(2) ?
    N1 C1 C2 C3 . . . . 34.3(3) ?
    O1 C1 C2 C7 . . . . 31.5(3) ?
    N1 C1 C2 C7 . . . . -149.48(19) ?
    C7 C2 C3 C4 . . . . -1.2(3) ?
    C1 C2 C3 C4 . . . . 174.99(18) ?
    C2 C3 C4 C5 . . . . 0.9(3) ?
    C3 C4 C5 C6 . . . . 0.4(3) ?
    C3 C4 C5 C8 . . . . 179.9(2) ?
    C4 C5 C6 C7 . . . . -1.5(3) ?
    C8 C5 C6 C7 . . . . 179.0(2) ?
    C5 C6 C7 C2 . . . . 1.2(3) ?
    C3 C2 C7 C6 . . . . 0.2(3) ?
    C1 C2 C7 C6 . . . . -176.16(19) ?
    C14 C9 C10 C11 . . . . 0.7(3) ?
    N1 C9 C10 C11 . . . . 179.3(2) ?
    C9 C10 C11 C12 . . . . -0.3(3) ?
    C9 C10 C11 Cl1 . . . . -178.47(16) ?
    C10 C11 C12 C13 . . . . -0.3(4) ?
    Cl1 C11 C12 C13 . . . . 177.90(18) ?
    C11 C12 C13 C14 . . . . 0.5(4) ?
    C12 C13 C14 C9 . . . . -0.1(3) ?
    C10 C9 C14 C13 . . . . -0.5(3) ?
    N1 C9 C14 C13 . . . . -179.24(19) ?
    O1 C1 N1 C9 . . . . 6.4(3) ?
    C2 C1 N1 C9 . . . . -172.65(18) ?
    C14 C9 N1 C1 . . . . -177.4(2) ?
    C10 C9 N1 C1 . . . . 3.9(3) ?
loop_
    _geom_hbond_atom_site_label_D
    _geom_hbond_atom_site_label_H
    _geom_hbond_atom_site_label_A
    _geom_hbond_site_symmetry_A
    _geom_hbond_distance_DH
    _geom_hbond_distance_HA
    _geom_hbond_distance_DA
    _geom_hbond_angle_DHA
    N1 H1N O2 3_455 0.86(2) 2.11(2) 2.947(2) 167(2)
    O2 H2O O1 2_655 0.84(2) 1.92(2) 2.7630(19) 176(3)
data_global
_journal_date_recd_electronic     2011-10-03
_journal_date_accepted     2011-10-05
_journal_name_full     'Acta Crystallographica, Section E'
_journal_year     2011
_journal_volume     67
_journal_issue     11
_journal_page_first     o2899
_journal_page_last     o2899
_journal_paper_category     QO
_journal_coeditor_code     BQ2309
_publ_contact_author_name     'Prof. B. Thimme Gowda'
_publ_contact_author_address
;
  Department of Chemistry
  Mangalore University
  Mangalagangotri-574 199
  Mangalore, INDIA
;
_publ_contact_author_email     gowdabt@yahoo.com
_publ_contact_author_fax     '91 824 2287367'
_publ_contact_author_phone     '91 824 2287262'
_publ_section_title
;
<i>N</i>-(3-Chlorophenyl)-4-methylbenzamide hemihydrate
;
loop_
    _publ_author_name
    _publ_author_address
    'Vinola Z. Rodrigues'
; Department of Chemistry
  Mangalore University
  Mangalagangotri 574 199
  Mangalore, India
;
    'Lenka Kuckov\'a'
; Institute of Physical Chemistry and Chemical Physics
  Slovak University of Technology
  Radlinsk\'eho 9
  SK-812 37 Bratislava
  Slovak Republic
;
    'B. Thimme Gowda'
; Department of Chemistry
  Mangalore University
  Mangalagangotri 574 199
  Mangalore, India
;
    'Jozef Ko\<z\'i\<sek'
; Institute of Physical Chemistry and Chemical Physics
  Slovak University of Technology
  Radlinsk\'eho 9
  SK-812 37 Bratislava
  Slovak Republic
;
