# Supplementary material for: N-(3-Chloro­phen­yl)-4-methyl­benzamide hemihydrate
Source: Acta Crystallogr Sect E Struct Rep Online. 2011 Oct 8;67(Pt 11):o2899. doi: 10.1107/S1600536811040992 (PMC3247315; doi:10.1107/S1600536811040992)
Supplement: Supplementary file 2 [file e-67-o2899-Isup2.hkl]

# 
# h,k,l, Fc-squared, Fo-squared, sigma(Fo-squared) and status flag 
# 
data_I
_shelx_title ' ' 
_shelx_refln_list_code          4 
_shelx_F_calc_maximum      378.42 
_exptl_crystal_F_000      1064.00 
_reflns_d_resolution_high  0.7217 
 
loop_ 
 _symmetry_equiv_pos_as_xyz 
 'x, y, z' 
 '-x, y, -z+1/2' 
 'x+1/2, y+1/2, z' 
 '-x+1/2, y+1/2, -z+1/2' 
 '-x, -y, -z' 
 'x, -y, z-1/2' 
 '-x+1/2, -y+1/2, -z' 
 'x+1/2, -y+1/2, z-1/2' 
 
_cell_length_a     7.8078 
_cell_length_b    12.1704 
_cell_length_c    27.1217 
_cell_angle_alpha  90.000 
_cell_angle_beta   93.564 
_cell_angle_gamma  90.000 
 
_shelx_F_squared_multiplier     1.000 
 
loop_ 
 _refln_index_h 
 _refln_index_k 
 _refln_index_l 
 _refln_F_squared_calc 
 _refln_F_squared_meas 
 _refln_F_squared_sigma 
 _refln_observed_status 
   2   0   0    96537.80    92055.23    515.91 o 
   4   0   0     1244.52     1109.79     20.97 o 
   6   0   0       53.28       42.32      7.08 o 
   8   0   0       32.55       45.83     10.43 o 
  10   0   0       27.03      185.99     55.96 o 
   3   1   0     7081.46     7436.40     45.12 o 
   5   1   0      508.18      504.05     10.84 o 
   7   1   0       29.56       34.36      6.61 o 
   9   1   0        7.31       -7.17     12.42 o 
   2   2   0    37144.50    36606.30    129.04 o 
   4   2   0    21572.96    21508.86     71.40 o 
   6   2   0      956.92      976.95     17.99 o 
   8   2   0       60.47       76.45      9.58 o 
  10   2   0        0.89      -32.13     32.13 o 
   1   3   0     2072.82     2110.73     34.98 o 
   3   3   0      734.28      725.18     10.22 o 
   5   3   0       85.94       90.20      4.60 o 
   7   3   0       91.05       81.05      7.72 o 
   9   3   0       33.42       29.71     11.09 o 
   0   4   0    13210.94    13051.54    296.81 o 
   2   4   0     2553.86     2319.66     20.29 o 
   4   4   0      138.23      201.02      7.69 o 
   6   4   0      379.89      386.33     11.07 o 
   8   4   0        1.55        5.25     14.36 o 
   1   5   0       14.67       13.90      6.61 o 
   3   5   0       26.47       25.27      3.75 o 
   5   5   0      193.27      178.00      8.15 o 
   7   5   0       37.72       41.72     12.83 o 
   9   5   0        4.90       -4.39     16.86 o 
   0   6   0     1840.14     2036.29     45.27 o 
   2   6   0     1379.04     1291.87     17.87 o 
   4   6   0      218.08      247.47      8.25 o 
   6   6   0        0.09        2.64      4.82 o 
   8   6   0       10.12       15.19     12.92 o 
  10   6   0        6.11      -20.30     25.96 o 
   1   7   0       58.29       64.93      7.08 o 
   3   7   0       43.34       42.73      5.14 o 
   5   7   0       78.69       81.43      5.79 o 
   7   7   0       63.77       75.66     14.88 o 
   9   7   0        8.10       39.68     24.15 o 
   0   8   0     1282.33     1260.67     49.34 o 
   2   8   0      764.36      815.79     21.60 o 
   4   8   0     1588.53     1660.22     23.98 o 
   6   8   0       73.62       70.96     11.54 o 
   8   8   0       29.11       83.36     19.25 o 
   1   9   0      182.21      171.54     13.50 o 
   3   9   0      246.94      235.85     11.68 o 
   5   9   0      124.96      127.70     11.88 o 
   7   9   0        7.70       10.98     14.07 o 
   0  10   0     2674.50     2856.11     59.05 o 
   2  10   0      690.17      688.02     29.10 o 
   4  10   0       10.02       16.35      7.41 o 
   6  10   0       13.22        8.71     13.60 o 
   8  10   0        5.77      -26.20     26.20 o 
   1  11   0      555.65      532.10     19.07 o 
   3  11   0      238.30      230.37     14.64 o 
   5  11   0      170.06      209.52     21.42 o 
   7  11   0       14.90       11.07     18.32 o 
   0  12   0       39.38       68.35     14.13 o 
   2  12   0      415.04      432.37     24.69 o 
   4  12   0        2.02        8.05     12.13 o 
   6  12   0       43.58       28.02     16.52 o 
   1  13   0       50.77       51.49     11.60 o 
   3  13   0      150.73      179.17     18.90 o 
   5  13   0       26.76       35.09     15.42 o 
   0  14   0        0.10       -5.26     20.21 o 
   2  14   0       12.54        3.36     16.48 o 
   4  14   0       84.30      101.37     68.80 o 
   1  15   0        4.07       49.29     20.65 o 
   3  15   0        2.40      -40.15     44.13 o 
   0  16   0       74.67      132.35     31.96 o 
   2  16   0       33.14      -41.70     41.70 o 
  -9   1   1       52.26       69.05     14.03 o 
  -7   1   1        0.36       -2.64      5.94 o 
  -5   1   1      258.35      287.46      8.34 o 
  -3   1   1     3498.99     3734.61     23.44 o 
   3   1   1      139.95      142.18      4.98 o 
   5   1   1       12.63       15.20      3.87 o 
   7   1   1       67.70       79.11      6.92 o 
   9   1   1       16.78       21.42     13.99 o 
 -10   2   1       50.20       18.28     28.15 o 
  -8   2   1       19.01       19.14     10.17 o 
  -6   2   1       11.45       10.98      4.24 o 
  -4   2   1     1083.88     1154.53     11.79 o 
  -2   2   1     9479.12     9880.26     44.94 o 
   2   2   1    77981.82    77266.55    249.64 o 
   4   2   1     3487.98     3806.50     23.73 o 
   6   2   1        0.86        2.17      5.03 o 
   8   2   1        7.84       12.63      7.66 o 
  10   2   1       21.50       26.41     30.86 o 
  -9   3   1        3.93       15.90     15.51 o 
  -7   3   1      315.91      293.64     14.18 o 
  -5   3   1       76.25       87.41      4.58 o 
  -3   3   1     1428.10     1421.87     15.45 o 
  -1   3   1     1771.25     1675.24     30.69 o 
   1   3   1      313.06      357.76     14.86 o 
   3   3   1       37.86       65.28      3.91 o 
   5   3   1     1561.04     1697.74     17.44 o 
   7   3   1        6.27       16.08      5.45 o 
   9   3   1        0.88       -5.80     10.93 o 
  -8   4   1        0.07       15.02     13.74 o 
  -6   4   1      267.20      243.92      8.96 o 
  -4   4   1     4058.72     4067.24     30.66 o 
  -2   4   1     2936.22     2757.23     23.73 o 
   0   4   1      215.19      255.88     14.51 o 
   2   4   1      527.91      487.52     10.22 o 
   4   4   1      966.25     1005.72     13.96 o 
   6   4   1     1964.52     1947.98     25.38 o 
   8   4   1       79.52       63.97     14.24 o 
  10   4   1        6.04       94.08     39.31 o 
  -9   5   1        1.58       -6.53     10.78 o 
  -7   5   1      173.49      152.16     12.02 o 
  -5   5   1       33.95       28.03      4.42 o 
  -3   5   1     1001.85     1058.68     16.70 o 
  -1   5   1     2895.03     2923.53     36.90 o 
   1   5   1       76.44      111.04     12.17 o 
   3   5   1       72.76       90.31      5.31 o 
   5   5   1      448.65      441.15     12.70 o 
   7   5   1      115.17      108.90     13.47 o 
   9   5   1       24.65       18.84     12.91 o 
 -10   6   1        3.60      151.03     50.77 o 
  -8   6   1        9.97       16.32     13.04 o 
  -6   6   1       14.07       18.72      4.30 o 
  -4   6   1       17.08       11.71      3.35 o 
  -2   6   1       27.83       15.01      5.72 o 
   0   6   1      773.56      730.62     21.26 o 
   2   6   1        5.64        9.18      3.17 o 
   4   6   1       24.06       29.33      3.77 o 
   6   6   1     1094.49     1118.73     22.72 o 
   8   6   1        4.86       15.50     13.04 o 
  10   6   1        0.00       82.16     42.92 o 
  -9   7   1       18.74       14.58     33.09 o 
  -7   7   1       11.55        1.03     12.07 o 
  -5   7   1       13.93       24.28      5.21 o 
  -3   7   1      142.48      165.61      8.36 o 
  -1   7   1       23.22       55.46      6.95 o 
   1   7   1      108.06      111.62      9.36 o 
   3   7   1      687.24      693.76     13.75 o 
   5   7   1       36.02       24.55      5.58 o 
   7   7   1      115.30      103.18     17.46 o 
   9   7   1       50.37        7.78     35.60 o 
  -8   8   1       19.05       25.43     15.68 o 
  -6   8   1      156.73      166.86     15.53 o 
  -4   8   1      325.33      313.44     10.70 o 
  -2   8   1        8.03       14.17      6.77 o 
   0   8   1        0.11       -0.18      5.98 o 
   2   8   1      443.37      403.89     10.41 o 
   4   8   1      621.58      593.08     16.23 o 
   6   8   1        1.82      -11.08     11.08 o 
   8   8   1        0.44        4.98     15.05 o 
  -7   9   1        0.11      -14.37     14.37 o 
  -5   9   1        1.31       14.83      6.09 o 
  -3   9   1      607.33      607.74     17.31 o 
  -1   9   1      793.20      732.63     23.25 o 
   1   9   1        9.86        8.47      5.59 o 
   3   9   1     1631.56     1604.32     33.67 o 
   5   9   1      220.19      202.35     20.91 o 
   7   9   1       52.61       67.32     16.38 o 
  -8  10   1        1.16       11.79     22.45 o 
  -6  10   1      151.88      184.40     19.97 o 
  -4  10   1      252.18      277.12     12.04 o 
  -2  10   1     1051.03     1078.39     31.81 o 
   0  10   1      316.96      311.87     14.99 o 
   2  10   1       31.27       43.08     11.49 o 
   4  10   1       22.81       28.15     12.29 o 
   6  10   1       60.22       54.44     13.81 o 
   8  10   1        4.16       56.72     40.97 o 
  -7  11   1        0.83       12.41     31.35 o 
  -5  11   1       43.69       54.79     14.15 o 
  -3  11   1       54.83       51.76      8.94 o 
  -1  11   1      939.29      941.95     25.68 o 
   1  11   1       33.17       24.03      6.04 o 
   3  11   1       40.36       43.02      7.90 o 
   5  11   1        4.95       12.32     13.13 o 
   7  11   1        0.00       41.17     20.05 o 
  -6  12   1        0.62       -8.14     17.79 o 
  -4  12   1       25.61       42.62     13.22 o 
  -2  12   1       54.26       48.56     13.54 o 
   0  12   1      434.14      432.38     18.55 o 
   2  12   1      260.03      268.74     20.20 o 
   4  12   1       15.04        9.54     11.96 o 
   6  12   1       37.90       32.06     21.28 o 
  -5  13   1       16.57      -18.47     18.47 o 
  -3  13   1      230.07      239.76     21.81 o 
  -1  13   1        3.08      -10.80     10.80 o 
   1  13   1      100.99      113.85     15.05 o 
   3  13   1       19.78       -2.93     12.79 o 
   5  13   1        1.25      -15.34     15.34 o 
  -4  14   1        0.74      -17.48     54.74 o 
  -2  14   1        0.89      -18.63     18.63 o 
   0  14   1        0.01       24.77     14.05 o 
   2  14   1       38.66       46.90     16.42 o 
   4  14   1       12.52       29.93     76.20 o 
  -3  15   1       51.41       11.19     34.45 o 
  -1  15   1        1.14        4.76     21.70 o 
   1  15   1        4.69       14.40     16.18 o 
   3  15   1       10.32       21.90     19.55 o 
  -2  16   1        1.06       67.70     41.48 o 
   0  16   1       10.32        3.74     18.30 o 
   2  16   1        5.31       -6.77     34.45 o 
 -10   0   2       67.79       83.40     29.84 o 
  -8   0   2      151.31      125.42     12.92 o 
  -6   0   2      227.13      205.00     13.29 o 
  -4   0   2      100.09       82.77      7.57 o 
  -2   0   2    49675.26    48143.69    264.24 o 
   2   0   2   143204.25   137699.23    682.94 o 
   4   0   2     8813.15     9836.85     61.37 o 
   6   0   2       64.27       74.14      9.07 o 
   8   0   2       13.99       19.09     11.82 o 
  10   0   2        0.72      -51.01     51.01 o 
  -9   1   2       22.45       42.05     12.73 o 
  -7   1   2      114.69      110.84      8.10 o 
  -5   1   2     1080.38     1107.54     16.35 o 
  -3   1   2       57.06       24.42      2.53 o 
   1   1   2     6836.67     7330.65     74.65 o 
   3   1   2     1027.17      980.03     10.75 o 
   5   1   2       41.62       30.07      4.14 o 
   7   1   2       34.84       26.82      5.99 o 
   9   1   2        0.00      -12.42     13.08 o 
 -10   2   2        9.43       52.03     31.43 o 
  -8   2   2        2.02       -0.95      7.13 o 
  -6   2   2      120.22      108.60      7.12 o 
  -4   2   2       62.53       44.56      3.22 o 
  -2   2   2     6474.38     6957.19     31.72 o 
   0   2   2     2250.37     2068.95     79.21 o 
   2   2   2    46883.84    44875.58    144.07 o 
   4   2   2      409.18      393.87      7.64 o 
   6   2   2     1947.79     1855.10     24.92 o 
   8   2   2      144.55      120.93     11.50 o 
  10   2   2        2.40      -41.24     41.24 o 
  -9   3   2       14.35       21.74      9.54 o 
  -7   3   2        7.51        3.52      6.11 o 
  -5   3   2      124.85      107.56      5.42 o 
  -3   3   2     2429.73     2412.87     19.55 o 
  -1   3   2      158.75      181.81      7.41 o 
   1   3   2     1564.10     1505.69     27.04 o 
   3   3   2     1823.53     1904.60     16.53 o 
   5   3   2     1016.60      996.19     13.83 o 
   7   3   2       88.78       99.84      8.74 o 
   9   3   2       26.98       16.20     11.12 o 
 -10   4   2        0.11       73.24     31.47 o 
  -8   4   2       88.37       87.17     14.40 o 
  -6   4   2       47.75       63.78      6.44 o 
  -4   4   2      343.49      304.51      8.76 o 
  -2   4   2     1649.02     1481.18     20.45 o 
   0   4   2     5704.06     5101.76     35.77 o 
   2   4   2       93.07      115.63      7.07 o 
   4   4   2     6247.81     6408.86     37.29 o 
   6   4   2     1087.38     1106.41     19.50 o 
   8   4   2       82.83      106.28     14.11 o 
  10   4   2        0.32      -27.79     32.51 o 
  -9   5   2        1.26       -7.63     11.92 o 
  -7   5   2       42.48       37.90     10.54 o 
  -5   5   2       20.28       22.47      4.82 o 
  -3   5   2     1442.84     1506.40     20.07 o 
  -1   5   2     1594.68     1678.15     25.17 o 
   1   5   2       94.56       90.73      9.96 o 
   3   5   2     1928.51     1890.72     19.56 o 
   5   5   2       14.90       12.97      4.31 o 
   7   5   2      238.86      222.49     16.72 o 
   9   5   2       97.10      100.08     17.43 o 
 -10   6   2        1.62      -44.06     44.06 o 
  -8   6   2       10.13        4.48     14.24 o 
  -6   6   2        0.33        7.46      6.07 o 
  -4   6   2       40.82       54.04      6.37 o 
  -2   6   2      386.77      353.85     13.00 o 
   0   6   2     1361.22     1333.87     22.88 o 
   2   6   2      878.36      904.25     16.32 o 
   4   6   2       75.64      108.87      6.81 o 
   6   6   2      243.89      282.58     12.39 o 
   8   6   2      102.66       72.00     15.79 o 
  10   6   2        1.45        8.47     32.30 o 
  -9   7   2       22.60       23.16     22.22 o 
  -7   7   2        3.26       16.66     12.94 o 
  -5   7   2        9.12       19.19      6.40 o 
  -3   7   2        0.05        8.63      4.25 o 
  -1   7   2      286.36      335.74     13.25 o 
   1   7   2     2852.91     2786.62     38.45 o 
   3   7   2      122.03       88.46      6.32 o 
   5   7   2     1277.67     1284.87     24.73 o 
   7   7   2      158.60      168.91     19.18 o 
   9   7   2       15.36       -5.27     21.58 o 
  -8   8   2       18.41       18.11     15.23 o 
  -6   8   2        1.46        1.78      9.24 o 
  -4   8   2       21.21       14.33      4.15 o 
  -2   8   2       29.54       24.32      5.72 o 
   0   8   2       30.99       49.34      6.60 o 
   2   8   2     1145.61     1170.29     24.74 o 
   4   8   2        0.55        0.98      6.68 o 
   6   8   2      111.37      106.86     15.28 o 
   8   8   2      130.32       37.68     28.07 o 
  -7   9   2       36.94       44.72     17.39 o 
  -5   9   2       46.11       31.43      8.20 o 
  -3   9   2      284.19      332.88     12.97 o 
  -1   9   2      156.33      143.78     11.69 o 
   1   9   2     1300.68     1216.01     21.98 o 
   3   9   2     2056.08     1906.50     47.88 o 
   5   9   2      240.75      235.30     20.41 o 
   7   9   2        0.82       11.03     14.89 o 
  -8  10   2        5.31      -29.67     30.05 o 
  -6  10   2       24.57       38.76     17.89 o 
  -4  10   2       19.77       13.11      6.69 o 
  -2  10   2      493.05      516.08     22.46 o 
   0  10   2      399.81      402.51     18.90 o 
   2  10   2      281.31      275.70     18.12 o 
   4  10   2      118.35       56.51     13.24 o 
   6  10   2       13.37        8.90     14.28 o 
   8  10   2        1.34      237.34     51.59 o 
  -7  11   2        8.18       -1.67     20.06 o 
  -5  11   2      164.85      217.25     22.72 o 
  -3  11   2      135.66      163.51     12.87 o 
  -1  11   2     1275.36     1317.47     36.80 o 
   1  11   2      525.01      466.11     19.51 o 
   3  11   2        5.18      -13.30     13.30 o 
   5  11   2        8.97        7.89     12.21 o 
   7  11   2        0.68      -15.86     28.06 o 
  -6  12   2       11.88        6.87     15.64 o 
  -4  12   2      663.20      728.73     33.98 o 
  -2  12   2       63.45       59.55     12.83 o 
   0  12   2       15.46       16.90      7.65 o 
   2  12   2        0.05        7.61     14.78 o 
   4  12   2        0.53       13.33     15.67 o 
   6  12   2        0.30       -4.59     19.71 o 
  -5  13   2        6.04      -15.39     15.39 o 
  -3  13   2       53.62       35.69     13.23 o 
  -1  13   2       58.38       62.98     11.77 o 
   1  13   2       45.03       61.34     11.97 o 
   3  13   2      125.61      108.35     15.79 o 
   5  13   2       64.50       53.29     15.64 o 
  -4  14   2       93.10       80.59     44.35 o 
  -2  14   2        2.17       11.61     16.39 o 
   0  14   2       43.25       47.88     16.25 o 
   2  14   2       48.74       72.16     17.16 o 
   4  14   2       34.84       45.26     26.13 o 
  -1  15   2       20.07       -0.77     16.16 o 
   1  15   2        0.01      -12.32     17.44 o 
   3  15   2       17.85       44.06     22.02 o 
  -2  16   2        0.26       -2.20     31.16 o 
   0  16   2       51.09       51.88     20.30 o 
   2  16   2        2.88       87.07     40.12 o 
  -9   1   3        0.14       15.11     10.63 o 
  -7   1   3      394.74      399.31     15.21 o 
  -5   1   3      139.05      133.18      6.17 o 
  -3   1   3      180.53      179.52      5.27 o 
  -1   1   3     3633.54     3896.18     37.66 o 
   1   1   3        0.02        0.50      4.80 o 
   3   1   3       45.06       48.30      3.30 o 
   5   1   3       94.40       99.58      5.75 o 
   7   1   3       14.33        3.08      5.65 o 
   9   1   3       59.77       75.74     12.05 o 
 -10   2   3       16.54       56.57     27.22 o 
  -8   2   3       47.56       24.81      7.01 o 
  -6   2   3      264.90      291.53     11.63 o 
  -4   2   3      453.14      420.14      7.81 o 
  -2   2   3       85.65       96.17      6.32 o 
   0   2   3     3401.92     3369.09     29.15 o 
   2   2   3     4855.52     4879.01     34.46 o 
   4   2   3     7549.48     7512.63     32.74 o 
   6   2   3     1618.92     1643.01     24.06 o 
   8   2   3        1.54        8.83      7.53 o 
  10   2   3       10.40      -32.73     42.94 o 
  -9   3   3        5.29       -3.83     11.18 o 
  -7   3   3        0.66       -8.06     13.16 o 
  -5   3   3      699.68      719.78     13.25 o 
  -3   3   3     2986.91     3129.69     26.32 o 
  -1   3   3      755.82      811.93     13.00 o 
   1   3   3     2252.03     2261.50     44.94 o 
   3   3   3        7.44        5.07      3.38 o 
   5   3   3      321.95      362.69      8.40 o 
   7   3   3      141.29      133.09      9.50 o 
   9   3   3        6.34        8.75     10.49 o 
 -10   4   3        1.44      -19.90     32.92 o 
  -8   4   3        6.99       13.76     10.00 o 
  -6   4   3        1.20        7.48      5.33 o 
  -4   4   3      334.61      383.08     10.38 o 
  -2   4   3       86.40       96.13      5.83 o 
   0   4   3       64.29       74.92      6.48 o 
   2   4   3       31.48       59.69      8.07 o 
   4   4   3     1958.45     1966.82     19.95 o 
   6   4   3       43.52       37.53      5.66 o 
   8   4   3      625.22      591.18     26.51 o 
  10   4   3       23.19       56.55     31.94 o 
  -9   5   3        0.07      -10.37     12.72 o 
  -7   5   3       33.39       34.35     11.16 o 
  -5   5   3       25.22       20.04      5.39 o 
  -3   5   3       46.62       58.68      4.79 o 
  -1   5   3     4632.05     5060.42     42.65 o 
   1   5   3      208.52      209.71     12.26 o 
   3   5   3      113.70      150.59      7.90 o 
   5   5   3       76.14       74.61      5.47 o 
   7   5   3       34.02       40.91      9.23 o 
   9   5   3       79.06       74.17     17.53 o 
 -10   6   3        0.06      -35.55     40.84 o 
  -8   6   3        0.40       20.34     12.28 o 
  -6   6   3      288.48      307.64     13.89 o 
  -4   6   3      297.92      305.11      9.60 o 
  -2   6   3      553.49      565.27     14.62 o 
   0   6   3      812.80      814.94     21.44 o 
   2   6   3      320.11      278.85     12.17 o 
   4   6   3      564.51      557.30     13.83 o 
   6   6   3      317.25      328.72     13.36 o 
   8   6   3      520.65      520.52     29.32 o 
  10   6   3       46.29      -52.10     52.10 o 
  -9   7   3       33.39       72.36     23.01 o 
  -7   7   3      169.26      168.47     19.77 o 
  -5   7   3      255.95      232.03      8.83 o 
  -3   7   3      705.63      769.06     14.76 o 
  -1   7   3      804.98     1063.31     22.29 o 
   1   7   3      255.35      240.44     12.41 o 
   3   7   3     1676.94     1673.28     29.01 o 
   5   7   3      940.19     1017.88     22.74 o 
   7   7   3       58.01       69.51     15.65 o 
   9   7   3       61.58       89.12     24.38 o 
  -8   8   3        2.84      -16.58     16.58 o 
  -6   8   3       17.06       18.17      8.75 o 
  -4   8   3       54.84       54.09      6.22 o 
  -2   8   3       50.18       38.41      6.46 o 
   0   8   3       54.90       35.39      6.24 o 
   2   8   3      633.61      552.57     15.17 o 
   4   8   3      134.18      130.34      9.89 o 
   6   8   3      174.47      175.26     18.50 o 
   8   8   3        2.91        7.61     15.73 o 
  -9   9   3        6.58      -29.95     39.80 o 
  -7   9   3        0.03      -16.09     16.09 o 
  -5   9   3       17.66       19.63      5.88 o 
  -3   9   3      216.69      189.85     10.01 o 
  -1   9   3       80.85       79.02      9.24 o 
   1   9   3      762.64      705.27     27.01 o 
   3   9   3       87.37       84.50     12.49 o 
   5   9   3      172.62      142.05     16.85 o 
   7   9   3       60.44       43.13     14.03 o 
  -8  10   3        3.50       11.98     31.34 o 
  -6  10   3       32.93       39.74     15.16 o 
  -4  10   3       28.39       28.00      6.30 o 
  -2  10   3     1105.88     1112.27     25.74 o 
   0  10   3      485.06      516.07     19.10 o 
   2  10   3        0.02        0.68      9.41 o 
   4  10   3       29.72       24.45     12.32 o 
   6  10   3       75.61       81.67     16.32 o 
   8  10   3        2.70       19.17     38.98 o 
  -7  11   3        4.56       42.57     38.48 o 
  -5  11   3       12.45        1.87     13.31 o 
  -3  11   3        8.70       -2.04      8.49 o 
  -1  11   3      246.39      272.44     18.91 o 
   1  11   3      620.26      582.37     26.59 o 
   3  11   3      142.73      146.60     18.76 o 
   5  11   3       11.20       16.45     16.70 o 
   7  11   3        1.69       48.33     21.08 o 
  -6  12   3       18.17       23.39     15.83 o 
  -4  12   3       16.15       13.99     13.81 o 
  -2  12   3       60.69       72.58     13.64 o 
   0  12   3       44.25       54.38      8.79 o 
   2  12   3      210.74      185.74     27.61 o 
   4  12   3      185.09      188.09     20.51 o 
   6  12   3        1.84       17.33     18.49 o 
  -5  13   3        3.14        4.11     14.79 o 
  -3  13   3      216.28      219.66     21.58 o 
  -1  13   3      191.07      198.21     17.23 o 
   1  13   3       87.20       96.17     18.94 o 
   3  13   3       57.96       37.58     16.66 o 
   5  13   3       49.91       25.35     30.65 o 
  -4  14   3       10.02       39.56     20.78 o 
  -2  14   3       24.67       30.14     16.15 o 
   0  14   3       27.87       -8.51     15.70 o 
   2  14   3       22.15       22.35     13.40 o 
   4  14   3        2.26       67.18     22.70 o 
  -1  15   3       11.10        6.02     14.16 o 
   1  15   3       42.34       41.48     17.39 o 
   3  15   3        0.03      -28.87     61.74 o 
  -2  16   3        3.91      -39.99     39.99 o 
   0  16   3        0.02        7.19     34.03 o 
   2  16   3        0.07      -23.35     23.49 o 
 -10   0   4        1.88       47.89     33.36 o 
  -8   0   4      430.49      450.80     32.39 o 
  -6   0   4      521.21      558.16     25.46 o 
  -4   0   4     2806.57     3075.69     27.23 o 
  -2   0   4    10710.51    10630.64     51.59 o 
   2   0   4     1224.52     1053.96     14.36 o 
   4   0   4    14913.47    15080.96     89.18 o 
   6   0   4      114.81      149.89     10.78 o 
   8   0   4        0.01        3.67     11.26 o 
  10   0   4        3.18        4.87     32.36 o 
  -9   1   4        1.83       10.15     12.11 o 
  -7   1   4       45.03       35.33      5.87 o 
  -5   1   4       87.69       99.30      5.73 o 
  -3   1   4      262.82      158.87      6.50 o 
  -1   1   4     6270.81     6069.29     30.40 o 
   1   1   4     6558.55     6556.03     36.83 o 
   3   1   4     5002.74     4727.73     22.87 o 
   5   1   4       95.87       83.75      4.05 o 
   7   1   4      126.61      138.65      9.67 o 
   9   1   4        1.57        1.69     11.48 o 
 -10   2   4        4.63       42.04     28.19 o 
  -8   2   4        1.58        4.24      7.13 o 
  -6   2   4      594.95      621.31     16.91 o 
  -4   2   4     6666.46     6482.17     32.72 o 
  -2   2   4     6881.03     7017.57     42.32 o 
   0   2   4    22576.05    22196.14    204.91 o 
   2   2   4      265.27      312.76      8.58 o 
   4   2   4     5384.62     5330.25     26.81 o 
   6   2   4        9.73       22.76      6.18 o 
   8   2   4      171.84      154.67     12.04 o 
  10   2   4       31.07       51.03     31.89 o 
  -9   3   4        5.19        1.30     12.16 o 
  -7   3   4       37.45       37.93      9.35 o 
  -5   3   4     1130.75     1220.31     16.40 o 
  -3   3   4        7.08        7.87      4.57 o 
  -1   3   4     6829.37     6409.10     29.56 o 
   1   3   4     3764.04     3497.30     40.76 o 
   3   3   4        8.03        0.33      3.52 o 
   5   3   4      323.92      335.12      8.39 o 
   7   3   4       59.66       40.51      6.67 o 
   9   3   4       14.45       23.20     13.16 o 
 -10   4   4        8.31       10.71     23.92 o 
  -8   4   4        2.23       15.84     10.22 o 
  -6   4   4       64.89       51.65      6.32 o 
  -4   4   4        1.04       14.23      4.24 o 
  -2   4   4     6172.90     6000.04     34.14 o 
   0   4   4     1083.03      993.11     12.97 o 
   2   4   4     7869.10     7608.14     71.65 o 
   4   4   4      272.91      309.90      8.46 o 
   6   4   4      563.58      471.13     12.51 o 
   8   4   4      508.97      416.79     24.40 o 
  10   4   4       35.19        0.24     30.64 o 
  -9   5   4        4.86        2.20     11.74 o 
  -7   5   4       28.35       31.54      9.28 o 
  -5   5   4      127.28      154.40      9.19 o 
  -3   5   4        0.30        4.34      3.48 o 
  -1   5   4     8958.94     9716.89     54.43 o 
   1   5   4      215.89      170.06      8.04 o 
   3   5   4      309.63      291.35      9.87 o 
   5   5   4      185.39      210.39      8.44 o 
   7   5   4      136.85      162.49     12.97 o 
   9   5   4        1.68       28.70     16.26 o 
  -8   6   4       26.33       43.96     13.06 o 
  -6   6   4      184.24      191.32     11.27 o 
  -4   6   4     1102.42     1089.94     17.20 o 
  -2   6   4     3114.86     3022.06     32.42 o 
   0   6   4     4384.14     4498.22     36.67 o 
   2   6   4     1205.94     1276.77     26.04 o 
   4   6   4      470.06      525.99     14.23 o 
   6   6   4      160.13      191.54     10.62 o 
   8   6   4       23.91       20.56     18.51 o 
  -9   7   4       34.41        8.08     22.59 o 
  -7   7   4        8.34       17.89     11.46 o 
  -5   7   4       19.32       10.13      3.96 o 
  -3   7   4      401.17      386.98     11.63 o 
  -1   7   4     1194.07     1106.67     21.02 o 
   1   7   4      133.39      223.64     10.19 o 
   3   7   4      142.48      120.42     11.51 o 
   5   7   4       89.31       80.09      7.44 o 
   7   7   4       40.98       14.95     13.32 o 
   9   7   4       31.88      -15.88     22.20 o 
  -8   8   4       13.40        6.12     14.64 o 
  -6   8   4      127.60      127.58     12.52 o 
  -4   8   4     1997.45     2018.35     26.95 o 
  -2   8   4     1569.93     1525.54     26.58 o 
   0   8   4     5017.55     5173.52     40.65 o 
   2   8   4     1220.50     1344.23     28.60 o 
   4   8   4       93.87      133.42     10.54 o 
   6   8   4       19.75        7.70     12.15 o 
   8   8   4      116.76      129.95     17.64 o 
  -9   9   4       16.69      -18.54     48.48 o 
  -7   9   4      270.27      253.35     24.17 o 
  -5   9   4      110.57       87.87      8.62 o 
  -3   9   4        4.48       -0.43      6.19 o 
  -1   9   4       18.80       17.70      6.79 o 
   1   9   4      131.34      152.51     11.14 o 
   3   9   4        1.96       -7.35     10.52 o 
   5   9   4      620.25      610.07     30.44 o 
   7   9   4        8.28       -0.86     12.35 o 
  -8  10   4       20.37      128.49     49.23 o 
  -6  10   4       40.32       32.33     13.67 o 
  -4  10   4      145.63      147.70     10.44 o 
  -2  10   4     1084.57     1115.37     25.52 o 
   0  10   4      127.69      149.68     10.22 o 
   2  10   4        3.26       19.43      8.37 o 
   4  10   4      205.07      267.99     19.07 o 
   6  10   4      124.46      163.78     20.24 o 
   8  10   4       10.87       15.91     26.83 o 
  -7  11   4        0.16       16.50     20.15 o 
  -5  11   4      103.35       73.51     16.40 o 
  -3  11   4      240.14      199.09     14.83 o 
  -1  11   4      448.04      421.03     19.24 o 
   1  11   4      237.32      251.61     17.14 o 
   3  11   4       67.09       72.09     18.41 o 
   5  11   4      130.03      107.44     16.20 o 
   7  11   4        1.25        7.38     28.53 o 
  -6  12   4       61.91       88.27     20.64 o 
  -4  12   4        0.01       -1.76     12.41 o 
  -2  12   4       54.69       54.71     12.54 o 
   0  12   4        4.87       -3.78      7.21 o 
   2  12   4      175.75      199.60     17.95 o 
   4  12   4        0.73       11.82     12.65 o 
   6  12   4       21.22       66.32     20.18 o 
  -5  13   4       42.84       51.06     15.76 o 
  -3  13   4        6.79       12.04     11.29 o 
  -1  13   4        2.51       19.40     14.04 o 
   1  13   4       88.94       84.73     14.23 o 
   3  13   4        3.80      -13.02     16.11 o 
   5  13   4        1.52       21.25     18.83 o 
  -4  14   4        0.38       -4.28     28.73 o 
  -2  14   4       95.29       72.98     19.76 o 
   0  14   4       21.68       29.87     13.97 o 
   2  14   4        0.40       10.47     13.14 o 
   4  14   4        0.05       21.37     21.92 o 
  -1  15   4        4.79       -5.00     15.68 o 
   1  15   4        0.02      -18.60     18.60 o 
   3  15   4       34.47       97.18     49.06 o 
   0  16   4       38.08       93.97     52.05 o 
   2  16   4       16.41       -9.45     44.04 o 
  -9   1   5       31.05       36.26     18.81 o 
  -7   1   5       27.72       23.94      5.33 o 
  -5   1   5      246.83      263.67      5.66 o 
  -3   1   5        9.38       16.43      3.81 o 
  -1   1   5      359.66      350.99      7.03 o 
   1   1   5     3256.35     3517.91     26.20 o 
   3   1   5      169.56      173.96      5.53 o 
   5   1   5      220.18      222.62      6.74 o 
   7   1   5       22.97       20.64      6.57 o 
   9   1   5        1.86      -14.81     15.60 o 
 -10   2   5        1.61      -10.39     19.65 o 
  -8   2   5        1.26        3.21     12.01 o 
  -6   2   5      423.45      370.82      9.11 o 
  -4   2   5        4.62       15.74      3.09 o 
  -2   2   5      660.24      682.06     15.20 o 
   0   2   5       13.92       21.47      5.04 o 
   2   2   5        1.49        8.57      4.40 o 
   4   2   5      871.68      754.32     10.69 o 
   6   2   5      689.05      650.20     13.92 o 
   8   2   5       38.81       19.64      8.91 o 
  10   2   5        0.81       -4.56     42.30 o 
  -9   3   5        1.99       13.32     14.41 o 
  -7   3   5        1.12        4.27      8.12 o 
  -5   3   5      485.69      497.62     10.26 o 
  -3   3   5      453.58      522.59     13.38 o 
  -1   3   5       41.67       41.90      3.67 o 
   1   3   5      701.14      700.99     17.54 o 
   3   3   5      167.55      225.71      7.54 o 
   5   3   5       87.32       80.28      4.65 o 
   7   3   5        1.52       -6.38      6.76 o 
   9   3   5        0.15        0.21     14.59 o 
 -10   4   5       11.91       -7.78     21.49 o 
  -8   4   5        3.58        5.17     10.82 o 
  -6   4   5        5.48        6.37      5.18 o 
  -4   4   5      407.82      333.96      9.82 o 
  -2   4   5     1479.85     1614.07     16.86 o 
   0   4   5     2128.54     2100.72     21.21 o 
   2   4   5     2190.32     2159.53     24.59 o 
   4   4   5      595.83      612.42     11.73 o 
   6   4   5     1494.13     1431.32     19.92 o 
   8   4   5       14.77       10.64     13.47 o 
  10   4   5       86.12       41.32     28.02 o 
  -9   5   5        6.93       18.97     13.55 o 
  -7   5   5       66.01       60.34     11.35 o 
  -5   5   5       28.08       31.44      5.22 o 
  -3   5   5      819.34      914.42     15.45 o 
  -1   5   5     1418.25     1483.46     19.80 o 
   1   5   5      275.02      304.37     11.11 o 
   3   5   5       21.95       30.09      4.41 o 
   5   5   5      688.31      620.08     13.70 o 
   7   5   5      112.03      122.42     13.94 o 
   9   5   5        0.22      -15.32     15.32 o 
 -10   6   5        0.93       74.72     33.49 o 
  -8   6   5       26.41       36.29     14.07 o 
  -6   6   5        3.05       -3.42      6.24 o 
  -4   6   5       82.41       80.34      5.70 o 
  -2   6   5     4609.68     5344.01     42.85 o 
   0   6   5       76.02      147.73      9.28 o 
   2   6   5      890.99      911.71     22.32 o 
   4   6   5      202.15      188.86      9.64 o 
   6   6   5       11.81       15.93      4.86 o 
   8   6   5       26.60       14.44     12.45 o 
  -9   7   5        6.95      -25.97     25.97 o 
  -7   7   5       25.33       21.78     10.82 o 
  -5   7   5      958.10      929.12     17.13 o 
  -3   7   5      428.94      470.74     13.94 o 
  -1   7   5      665.78      727.96     17.17 o 
   1   7   5     4645.76     5202.00     46.18 o 
   3   7   5      502.13      469.97     17.54 o 
   5   7   5       25.82       23.79      5.93 o 
   7   7   5      232.52      217.77     21.42 o 
   9   7   5        0.56       -7.66     21.22 o 
  -8   8   5        0.66      -10.31     13.91 o 
  -6   8   5       23.80       34.86      9.94 o 
  -4   8   5       45.78       36.98      4.39 o 
  -2   8   5       61.86       61.17      7.15 o 
   0   8   5      568.69      540.85     13.47 o 
   2   8   5      156.41      144.46     11.13 o 
   4   8   5      149.60      155.80     10.38 o 
   6   8   5       21.68       19.81     11.13 o 
   8   8   5       10.09       -2.57     22.78 o 
  -9   9   5       17.42      -52.82     52.82 o 
  -7   9   5      125.00      103.19     20.00 o 
  -5   9   5        7.36        4.33      7.47 o 
  -3   9   5       87.56       87.92      8.88 o 
  -1   9   5      130.88      116.47      9.42 o 
   1   9   5      396.69      394.14     16.47 o 
   3   9   5        9.03        5.84     11.85 o 
   5   9   5      112.43      102.45     13.75 o 
   7   9   5      168.12      138.61     18.88 o 
  -8  10   5        2.50       47.14     41.13 o 
  -6  10   5       26.28       25.33     13.04 o 
  -4  10   5        1.99        1.12      5.89 o 
  -2  10   5      343.80      354.60     17.26 o 
   0  10   5      455.55      462.12     15.58 o 
   2  10   5      547.15      500.47     31.23 o 
   4  10   5      106.98      111.33     14.58 o 
   6  10   5       10.66        2.49     14.47 o 
   8  10   5        1.09        6.34     24.95 o 
  -7  11   5        3.32       32.97     19.83 o 
  -5  11   5        1.23      -17.10     17.10 o 
  -3  11   5        0.16        9.54      7.71 o 
  -1  11   5       70.41       66.04      9.77 o 
   1  11   5       59.76       54.11      9.11 o 
   3  11   5      326.78      294.45     22.26 o 
   5  11   5        7.98       -6.57     12.98 o 
   7  11   5        8.78       -6.51     29.11 o 
  -6  12   5       71.87      134.14     25.45 o 
  -4  12   5      208.18      203.59     19.53 o 
  -2  12   5      117.53      124.37     14.16 o 
   0  12   5        0.29      -11.90     11.90 o 
   2  12   5       23.65        9.28     12.47 o 
   4  12   5       45.84       43.43     13.86 o 
   6  12   5       11.10      -24.98     24.98 o 
  -5  13   5       20.34       10.31     18.61 o 
  -3  13   5      113.99      100.28     19.22 o 
  -1  13   5      129.17       93.99     17.32 o 
   1  13   5      256.31      268.28     20.80 o 
   3  13   5        8.21      -13.48     16.00 o 
   5  13   5       97.47       68.39     20.73 o 
  -2  14   5        0.00       -1.10     14.92 o 
   0  14   5       27.67        7.01     16.35 o 
   2  14   5       14.84       12.26     26.78 o 
   4  14   5        4.59      -17.26     25.08 o 
  -1  15   5        2.61        7.37     21.27 o 
   1  15   5        9.92      -22.02     22.02 o 
   3  15   5       33.83      120.29     47.73 o 
   0  16   5        2.38       35.98     26.23 o 
   2  16   5        0.23       -5.99     52.08 o 
 -10   0   6        9.63       48.01     33.46 o 
  -8   0   6       35.56       36.30      8.66 o 
  -6   0   6       54.68       66.07      9.52 o 
  -4   0   6      131.36      141.99      7.91 o 
  -2   0   6    14081.44    13690.16     56.26 o 
   0   0   6      672.89      836.14     28.93 o 
   2   0   6     1812.43     1689.53     20.82 o 
   4   0   6     1168.89     1172.19     20.56 o 
   6   0   6      122.26      110.05     11.14 o 
   8   0   6        1.14       -0.66     11.54 o 
  10   0   6       10.37       39.25     40.89 o 
  -9   1   6        0.97        5.31     15.33 o 
  -7   1   6       65.08       68.65      6.63 o 
  -5   1   6      241.23      219.86      6.00 o 
  -3   1   6     5463.38     5194.05     25.41 o 
  -1   1   6    13093.14    12812.65     47.18 o 
   1   1   6    33823.10    33068.47     84.97 o 
   3   1   6     2161.87     2041.53     18.50 o 
   5   1   6      368.70      374.41      8.98 o 
   7   1   6        0.97        7.65      6.62 o 
   9   1   6        1.29       -5.14     10.51 o 
 -10   2   6        0.10      -20.96     21.22 o 
  -8   2   6        7.22       -8.09      9.49 o 
  -6   2   6      196.62      221.00      8.64 o 
  -4   2   6      406.49      377.54      8.88 o 
  -2   2   6       54.99       70.19      4.68 o 
   0   2   6     3080.65     2817.71     50.19 o 
   2   2   6      953.72      778.14     13.72 o 
   4   2   6     2253.96     2294.25     18.76 o 
   6   2   6      662.74      655.93     11.68 o 
   8   2   6        0.22        0.44      8.29 o 
  10   2   6       11.78        6.98     32.69 o 
  -9   3   6       10.05       17.92     16.60 o 
  -7   3   6        0.17        0.83      2.81 o 
  -5   3   6     1002.80     1016.39     15.67 o 
  -3   3   6     6318.93     6527.70     40.29 o 
  -1   3   6    17127.92    17395.74     49.99 o 
   1   3   6      515.61      516.52     16.57 o 
   3   3   6     7094.02     7322.27     39.35 o 
   5   3   6     1330.83     1380.51     15.85 o 
   7   3   6      286.16      330.18     15.19 o 
   9   3   6       36.49       64.28     16.54 o 
 -10   4   6       14.44      128.68     34.94 o 
  -8   4   6       18.55       30.67     10.63 o 
  -6   4   6        3.84       13.64      6.58 o 
  -4   4   6     2345.01     2544.13     25.82 o 
  -2   4   6     5336.87     5543.27     31.55 o 
   0   4   6    10013.87    10356.30     55.81 o 
   2   4   6      603.75      684.86     16.22 o 
   4   4   6       24.82       10.98      4.03 o 
   6   4   6      155.18      124.37      6.84 o 
   8   4   6      120.40      125.59     15.04 o 
  10   4   6       22.96      -47.70     47.70 o 
  -9   5   6        0.17       -7.79     12.89 o 
  -7   5   6        9.50        8.97      9.55 o 
  -5   5   6       79.90       78.30      7.17 o 
  -3   5   6      457.12      557.93     12.31 o 
  -1   5   6     3521.45     3701.14     30.91 o 
   1   5   6    17565.87    18596.95    156.24 o 
   3   5   6     5529.83     5584.91     42.80 o 
   5   5   6      533.24      544.44     13.09 o 
   7   5   6       99.39       94.90     12.41 o 
   9   5   6       28.73       44.51     19.30 o 
  -8   6   6       24.84       25.89     12.64 o 
  -6   6   6       53.58       71.82      8.29 o 
  -4   6   6      172.72      159.18      7.00 o 
  -2   6   6      833.64      780.55     15.94 o 
   0   6   6      796.90      762.76     18.45 o 
   2   6   6       37.38       31.76      6.86 o 
   4   6   6        0.16        5.81      5.47 o 
   6   6   6      177.01      151.94      8.28 o 
   8   6   6      182.81      173.42     18.31 o 
  -9   7   6        7.95      -11.18     18.01 o 
  -7   7   6       47.25       22.84     11.80 o 
  -5   7   6      170.96      139.85      8.85 o 
  -3   7   6     1335.25     1312.27     20.08 o 
  -1   7   6     1319.24     1177.75     21.54 o 
   1   7   6      903.01      841.51     24.87 o 
   3   7   6     1148.68     1260.76     31.58 o 
   5   7   6      245.72      265.19     12.46 o 
   7   7   6       21.70       -0.63     12.64 o 
   9   7   6       21.44       -2.95     18.33 o 
  -8   8   6       16.15       30.29     12.50 o 
  -6   8   6       92.79      126.37     14.13 o 
  -4   8   6        2.49        2.13      4.91 o 
  -2   8   6        8.82        1.66      5.80 o 
   0   8   6      434.72      447.72     14.42 o 
   2   8   6      245.52      227.01     13.96 o 
   4   8   6      894.75      802.19     21.94 o 
   6   8   6        0.68       -1.73     12.57 o 
   8   8   6        0.34       -2.37     14.11 o 
  -9   9   6        0.04       21.79     27.42 o 
  -7   9   6      110.80      110.23     18.32 o 
  -5   9   6      431.08      469.34     16.33 o 
  -3   9   6      850.39      901.88     24.52 o 
  -1   9   6      425.46      428.09     15.97 o 
   1   9   6      999.94      964.99     24.54 o 
   3   9   6        0.77      -11.02     11.02 o 
   5   9   6      165.57      189.16     17.32 o 
   7   9   6      121.35      142.20     20.17 o 
  -8  10   6        0.00      -35.07     35.07 o 
  -6  10   6       16.83        6.65     13.94 o 
  -4  10   6        4.43       -1.28      5.97 o 
  -2  10   6        1.21        7.93      7.31 o 
   0  10   6      237.49      228.14     14.96 o 
   2  10   6       48.41       30.90     11.74 o 
   4  10   6        0.82       -3.63     10.77 o 
   6  10   6       37.43       29.56     13.15 o 
   8  10   6       14.21       -8.80     29.44 o 
  -7  11   6       21.68       16.98     45.81 o 
  -5  11   6      133.91      184.59     20.64 o 
  -3  11   6      332.51      345.99     17.51 o 
  -1  11   6     1647.80     1567.64     35.30 o 
   1  11   6      882.76      869.31     28.67 o 
   3  11   6      908.22      870.84     36.22 o 
   5  11   6        7.38       13.77     12.87 o 
   7  11   6        3.89      -20.54     29.50 o 
  -6  12   6        1.56      -21.42     21.42 o 
  -4  12   6        0.61        1.59     14.15 o 
  -2  12   6       24.90        7.35     10.00 o 
   0  12   6      252.96      270.25     24.80 o 
   2  12   6        3.70        5.35     12.55 o 
   4  12   6        4.33       11.39     12.63 o 
   6  12   6        0.51      -11.23     17.45 o 
  -5  13   6       99.87      178.46     76.62 o 
  -3  13   6       52.96       60.52     13.61 o 
  -1  13   6       58.18       61.92     16.33 o 
   1  13   6        7.58        4.34     13.52 o 
   3  13   6       36.90       71.05     16.98 o 
   5  13   6       40.08       48.59     19.33 o 
  -2  14   6       24.18        3.55     16.19 o 
   0  14   6        6.47       -6.01     19.33 o 
   2  14   6       25.29       36.25     14.69 o 
   4  14   6        3.03       21.39     16.15 o 
  -1  15   6        0.08       35.96     16.76 o 
   1  15   6       52.37       99.74     20.49 o 
   3  15   6        3.77      -37.52     42.23 o 
   0  16   6       24.62       61.77     23.71 o 
   2  16   6        1.26       68.59     46.98 o 
  -9   1   7       17.58       14.12     16.74 o 
  -7   1   7        0.77        4.58      5.02 o 
  -5   1   7        7.11       15.48      2.85 o 
  -3   1   7      702.95      734.90     10.62 o 
  -1   1   7      622.54      580.32      8.60 o 
   1   1   7      171.53      183.42      7.83 o 
   3   1   7      646.50      626.76     11.21 o 
   5   1   7       49.10       35.47      4.19 o 
   7   1   7       48.47       65.57      8.92 o 
   9   1   7        6.25       25.02     11.57 o 
 -10   2   7        0.03       92.59     23.67 o 
  -8   2   7       98.25       88.47     12.62 o 
  -6   2   7        0.54       -1.08      3.13 o 
  -4   2   7        0.05        2.21      3.88 o 
  -2   2   7      482.03      565.42      9.02 o 
   0   2   7      458.14      429.57     11.04 o 
   2   2   7     5997.16     5628.61     35.96 o 
   4   2   7       46.81       50.73      4.31 o 
   6   2   7        8.26        7.83      3.36 o 
   8   2   7        8.59       13.36     11.04 o 
  10   2   7        3.81       -6.05     30.90 o 
  -9   3   7        0.10       -6.81     13.93 o 
  -7   3   7       12.46       10.73      6.16 o 
  -5   3   7      125.64      118.07      6.42 o 
  -3   3   7      370.92      356.79     10.44 o 
  -1   3   7     3283.76     3177.06     21.55 o 
   1   3   7      875.29      944.41     24.44 o 
   3   3   7      107.12       96.71      6.33 o 
   5   3   7      439.55      423.58      9.78 o 
   7   3   7       33.92       23.43      7.48 o 
   9   3   7       23.26        7.37     13.22 o 
 -10   4   7       14.81       85.49     33.61 o 
  -8   4   7       25.18       15.73      9.95 o 
  -6   4   7       10.32       11.96      5.31 o 
  -4   4   7       31.12       35.52      5.32 o 
  -2   4   7      602.70      525.89      9.52 o 
   0   4   7     2981.71     3269.11     23.53 o 
   2   4   7      431.17      430.56     13.31 o 
   4   4   7      357.07      386.99     10.29 o 
   6   4   7       88.75       87.75      7.70 o 
   8   4   7      273.86      258.99     21.32 o 
  10   4   7       10.23      -42.81     42.81 o 
  -9   5   7        2.62       11.54     13.51 o 
  -7   5   7       87.92       66.37     11.45 o 
  -5   5   7       98.41      112.23      8.48 o 
  -3   5   7     2326.81     2465.15     24.14 o 
  -1   5   7      691.44      856.40     14.43 o 
   1   5   7       99.19      110.49      6.48 o 
   3   5   7      819.58      764.74     15.28 o 
   5   5   7       93.30      114.23      6.74 o 
   7   5   7       99.88       92.17     12.67 o 
   9   5   7       85.35       94.03     24.37 o 
  -8   6   7        0.00        8.54     10.43 o 
  -6   6   7       67.87       50.17      7.28 o 
  -4   6   7       46.36       58.99      5.00 o 
  -2   6   7     1303.63     1245.08     18.45 o 
   0   6   7     1794.53     2110.33     24.36 o 
   2   6   7      674.67      770.07     23.13 o 
   4   6   7       73.18      106.12      7.10 o 
   6   6   7      421.20      437.99     12.59 o 
   8   6   7       15.04        7.72     12.61 o 
  -9   7   7       29.15       16.68     22.83 o 
  -7   7   7        0.35        1.23     10.66 o 
  -5   7   7        4.47        9.37      6.20 o 
  -3   7   7      260.93      269.22      9.29 o 
  -1   7   7     1013.29     1099.46     20.79 o 
   1   7   7      629.20      665.40     16.33 o 
   3   7   7      438.51      484.34     22.44 o 
   5   7   7      100.88       97.09      8.77 o 
   7   7   7       47.80       56.39     12.47 o 
   9   7   7       17.07        2.40     39.41 o 
  -8   8   7        5.94       13.33     16.02 o 
  -6   8   7       21.71       21.50      9.36 o 
  -4   8   7       45.36       38.74      5.87 o 
  -2   8   7        1.77        0.18      6.07 o 
   0   8   7        0.10        2.43      4.74 o 
   2   8   7      912.82      947.56     28.12 o 
   4   8   7      305.33      311.22     15.41 o 
   6   8   7        8.06       15.56     10.62 o 
   8   8   7        7.50       14.89     18.14 o 
  -7   9   7       39.11       26.98     13.32 o 
  -5   9   7       58.60       43.64     11.92 o 
  -3   9   7       15.12        3.25      5.96 o 
  -1   9   7        3.23        4.37      5.59 o 
   1   9   7     1102.66     1060.23     25.09 o 
   3   9   7      536.91      506.15     29.31 o 
   5   9   7      124.52      127.77     15.47 o 
   7   9   7       43.06       53.35     13.73 o 
  -8  10   7        0.62       -8.70     29.76 o 
  -6  10   7       19.42        4.27     14.21 o 
  -4  10   7       75.20       80.66      8.28 o 
  -2  10   7        1.71       -1.76      7.22 o 
   0  10   7       41.07       34.68      7.41 o 
   2  10   7      492.63      463.65     30.41 o 
   4  10   7       14.15        2.84     11.44 o 
   6  10   7        0.00        1.07     13.95 o 
  -7  11   7        0.01      -14.12     25.42 o 
  -5  11   7       80.12       51.28     14.44 o 
  -3  11   7        0.97       -2.02      8.77 o 
  -1  11   7       40.57       33.46     11.34 o 
   1  11   7        0.01        2.77     12.53 o 
   3  11   7       11.36       22.74     11.98 o 
   5  11   7       25.22       25.72     12.24 o 
   7  11   7       31.23      -16.53     34.36 o 
  -6  12   7        1.53      -12.76     25.15 o 
  -4  12   7       58.35       56.32     14.79 o 
  -2  12   7      104.18       91.25     16.27 o 
   0  12   7       63.10       56.88     15.15 o 
   2  12   7        0.84       21.63     14.09 o 
   4  12   7       10.55       12.21     12.32 o 
   6  12   7       10.20       40.60     19.56 o 
  -5  13   7       15.40       50.02     42.23 o 
  -3  13   7      163.62      192.12     17.82 o 
  -1  13   7       75.89       43.36     17.66 o 
   1  13   7      193.54      180.20     22.09 o 
   3  13   7        0.74       26.25     14.27 o 
   5  13   7        0.41       38.90     18.46 o 
  -2  14   7        3.00      -10.86     15.36 o 
   0  14   7      144.08      176.73     22.45 o 
   2  14   7       18.34       -3.85     17.67 o 
   4  14   7        0.63       16.76     18.34 o 
  -1  15   7        6.04       26.68     20.05 o 
   1  15   7        5.82      -22.96     33.61 o 
   3  15   7        7.30       68.61     43.61 o 
   0  16   7        0.22       77.95     46.45 o 
   2  16   7        1.29       70.76     29.77 o 
 -10   0   8        1.95        4.46     25.31 o 
  -8   0   8       12.89       27.93     16.48 o 
  -6   0   8      341.66      319.21     13.55 o 
  -4   0   8      501.05      542.53     17.09 o 
  -2   0   8      377.17      407.62     10.32 o 
   0   0   8      553.16      695.44     14.30 o 
   2   0   8      692.58      775.63     16.25 o 
   4   0   8      848.11      821.39     20.92 o 
   6   0   8      239.15      253.58     12.52 o 
   8   0   8       25.56       16.59     12.28 o 
  -9   1   8        0.03      -17.71     17.71 o 
  -7   1   8       18.46       16.82      6.81 o 
  -5   1   8       72.42       45.36      3.63 o 
  -3   1   8      125.76       92.48      4.83 o 
  -1   1   8     3573.66     3404.75     19.83 o 
   1   1   8        0.97       16.53      5.14 o 
   3   1   8       72.80      108.43      5.61 o 
   5   1   8       50.15       37.24      4.76 o 
   7   1   8       39.91       57.53      9.05 o 
   9   1   8        4.95       10.05     13.91 o 
 -10   2   8       41.38       23.62     14.91 o 
  -8   2   8        4.43       -3.97      9.41 o 
  -6   2   8      595.91      588.86     12.35 o 
  -4   2   8      643.15      638.07     10.56 o 
  -2   2   8      305.06      305.86      6.78 o 
   0   2   8     2341.75     2065.12     27.11 o 
   2   2   8       91.80      106.67      6.20 o 
   4   2   8      757.99      705.99     12.36 o 
   6   2   8      683.27      652.49     14.56 o 
   8   2   8       46.80       34.21     10.00 o 
  10   2   8        0.05      -29.43     29.43 o 
  -9   3   8        8.14       -0.66     14.55 o 
  -7   3   8        0.01       -1.61      5.07 o 
  -5   3   8       23.70       12.43      4.38 o 
  -3   3   8      322.85      211.15      6.10 o 
  -1   3   8      569.50      689.38     12.10 o 
   1   3   8     1012.09      888.53     17.76 o 
   3   3   8     2169.18     2290.68     27.38 o 
   5   3   8      110.27      126.74      5.99 o 
   7   3   8      111.00       80.80      7.94 o 
   9   3   8       35.31       21.92     17.60 o 
 -10   4   8       70.77      100.57     33.35 o 
  -8   4   8       63.70       65.96     11.79 o 
  -6   4   8      143.91      136.86      8.45 o 
  -4   4   8       32.57       43.13      5.44 o 
  -2   4   8      263.49      239.41      6.74 o 
   0   4   8     3755.55     3767.44     25.77 o 
   2   4   8     1333.73     1498.83     23.10 o 
   4   4   8     1852.76     1798.52     21.50 o 
   6   4   8        6.88        4.74      4.50 o 
   8   4   8       64.60       64.44     12.99 o 
  10   4   8       14.41      102.07     40.67 o 
  -9   5   8        3.87        2.92     18.22 o 
  -7   5   8       28.82       41.44     10.00 o 
  -5   5   8       13.57       16.12      6.05 o 
  -3   5   8      329.87      340.58      8.67 o 
  -1   5   8     4789.25     4969.55     34.17 o 
   1   5   8     5600.49     5503.74     41.15 o 
   3   5   8      180.76      191.92      8.79 o 
   5   5   8       15.92       12.42      4.06 o 
   7   5   8       27.26       12.62      8.49 o 
   9   5   8        0.81        6.30     18.44 o 
  -8   6   8        6.28        4.07     11.65 o 
  -6   6   8        1.66       -3.27      6.76 o 
  -4   6   8       54.26       49.19      4.65 o 
  -2   6   8       47.31       61.00      5.79 o 
   0   6   8      111.62      118.07      6.50 o 
   2   6   8      637.04      575.06     19.98 o 
   4   6   8      455.92      449.06     13.37 o 
   6   6   8      243.27      223.60      9.51 o 
   8   6   8        4.06       35.07     13.76 o 
  -9   7   8        8.16       59.50     23.96 o 
  -7   7   8        3.94       10.19     10.40 o 
  -5   7   8      422.14      432.31     14.94 o 
  -3   7   8      874.37      882.56     17.86 o 
  -1   7   8      950.79      897.12     18.02 o 
   1   7   8      495.48      512.76     13.90 o 
   3   7   8     1711.44     1724.67     29.84 o 
   5   7   8       10.26       14.23      6.39 o 
   7   7   8       58.26       63.19     13.55 o 
   9   7   8        6.74      -34.36     34.36 o 
  -8   8   8        5.56       -8.98     18.74 o 
  -6   8   8       46.95       22.96      8.59 o 
  -4   8   8      192.20      183.19     10.33 o 
  -2   8   8       11.02       10.26      6.48 o 
   0   8   8      169.59      220.99     12.17 o 
   2   8   8       39.61       24.41      9.76 o 
   4   8   8       93.75      111.38     10.22 o 
   6   8   8       14.70        4.53     11.17 o 
   8   8   8        1.49        8.54     13.11 o 
  -7   9   8       31.34       13.32     14.10 o 
  -5   9   8       46.41       33.38     11.95 o 
  -3   9   8      103.76       99.78      8.96 o 
  -1   9   8      190.78      200.98     12.79 o 
   1   9   8       70.04       68.72      7.42 o 
   3   9   8      141.19      172.24     18.00 o 
   5   9   8      127.24      125.01     14.89 o 
   7   9   8        8.21       27.19     12.21 o 
  -8  10   8        3.49      -27.73     46.30 o 
  -6  10   8        7.55        8.86     16.26 o 
  -4  10   8      105.61       86.31      8.74 o 
  -2  10   8      132.95      102.56     10.31 o 
   0  10   8       31.27       28.09      7.12 o 
   2  10   8       92.76      113.52     16.77 o 
   4  10   8        4.18        6.22     10.44 o 
   6  10   8        1.71       12.39     12.37 o 
  -7  11   8        3.51       74.15     50.54 o 
  -5  11   8       19.03        8.76     11.66 o 
  -3  11   8        0.32       -7.26      7.26 o 
  -1  11   8      156.48      139.79     13.15 o 
   1  11   8       45.60       31.90     11.72 o 
   3  11   8      170.78      129.42     18.15 o 
   5  11   8       13.45        1.82     11.72 o 
  -6  12   8       10.47       39.94     22.09 o 
  -4  12   8        0.15        6.84     13.58 o 
  -2  12   8      167.80      100.68     17.24 o 
   0  12   8       30.88       22.78     12.63 o 
   2  12   8       31.27       29.56     14.07 o 
   4  12   8        1.29       -9.33     20.01 o 
   6  12   8        0.54       21.14     22.45 o 
  -5  13   8       24.17       31.89     32.13 o 
  -3  13   8        0.28       -3.42     11.60 o 
  -1  13   8        0.15      -12.04     12.04 o 
   1  13   8       56.83       61.07     15.64 o 
   3  13   8       46.56       64.30     17.25 o 
   5  13   8       14.68       17.17     18.69 o 
  -2  14   8        1.30      -10.63     13.77 o 
   0  14   8        6.56       -0.49     18.47 o 
   2  14   8        0.43       -7.06     13.29 o 
   4  14   8       13.59       15.53     17.18 o 
  -1  15   8       31.87       15.95     19.46 o 
   1  15   8        4.34      -21.25     21.25 o 
   3  15   8        9.06       12.65     24.49 o 
   0  16   8       12.44      -27.98     34.19 o 
  -9   1   9       14.33       12.19     21.05 o 
  -7   1   9       27.10       22.12      4.31 o 
  -5   1   9        3.36        6.76      2.49 o 
  -3   1   9      278.79      288.39      7.46 o 
  -1   1   9      389.05      392.28      5.84 o 
   1   1   9      669.36      703.36     13.41 o 
   3   1   9      186.28      161.92      6.46 o 
   5   1   9      364.47      348.95     10.04 o 
   7   1   9       72.31       67.68      7.76 o 
   9   1   9       21.27       -1.45     14.20 o 
 -10   2   9        0.30        0.45     18.50 o 
  -8   2   9       47.81       27.22      9.95 o 
  -6   2   9      146.48      137.88      8.78 o 
  -4   2   9      905.07      939.51     13.39 o 
  -2   2   9      229.59      179.00      5.45 o 
   0   2   9      482.51      452.01     10.61 o 
   2   2   9      358.99      436.32     11.20 o 
   4   2   9      383.75      396.00      9.75 o 
   6   2   9      610.86      616.89     14.68 o 
   8   2   9       31.39       37.51     10.78 o 
  10   2   9       27.25      -50.64     50.64 o 
  -9   3   9        0.27       -3.83     20.90 o 
  -7   3   9       39.89       46.12      5.49 o 
  -5   3   9      183.01      177.42      7.53 o 
  -3   3   9        0.07        1.61      2.96 o 
  -1   3   9      372.78      374.19      9.11 o 
   1   3   9      933.53     1078.68     32.41 o 
   3   3   9     3231.48     3300.88     33.41 o 
   5   3   9       40.15       37.54      4.44 o 
   7   3   9        0.11       -6.19      6.19 o 
   9   3   9       12.07       45.15     17.63 o 
 -10   4   9       54.83       22.60     33.68 o 
  -8   4   9      130.16      113.22     13.83 o 
  -6   4   9       12.71       11.06      5.30 o 
  -4   4   9      198.24      197.67      8.56 o 
  -2   4   9        3.37        7.76      3.07 o 
   0   4   9       60.04       63.55      4.84 o 
   2   4   9      917.39      989.04     15.20 o 
   4   4   9        0.00        3.07      3.94 o 
   6   4   9        0.23       -3.74      4.36 o 
   8   4   9        7.03       13.85     11.79 o 
  10   4   9        9.24        0.45     28.48 o 
  -9   5   9        3.01        6.94     26.84 o 
  -7   5   9       65.37       67.76      9.70 o 
  -5   5   9        1.96       11.57      5.98 o 
  -3   5   9      624.89      643.43     11.96 o 
  -1   5   9     1939.58     2199.44     25.14 o 
   1   5   9     2961.34     3077.25     32.12 o 
   3   5   9        1.55       -1.01      4.25 o 
   5   5   9       63.65       45.44      5.19 o 
   7   5   9       28.08       42.23      9.32 o 
   9   5   9       66.74       86.45     25.06 o 
  -8   6   9      215.10      232.91     17.56 o 
  -6   6   9        6.77        5.82      6.66 o 
  -4   6   9        0.35        4.66      4.08 o 
  -2   6   9      371.11      395.56     11.41 o 
   0   6   9       23.80       21.48      4.01 o 
   2   6   9     1350.74     1306.71     29.76 o 
   4   6   9       67.47       86.15      6.96 o 
   6   6   9       35.44       27.00      6.42 o 
   8   6   9       11.88       29.18     14.75 o 
  -7   7   9       55.98       52.62     11.83 o 
  -5   7   9       77.65       75.74      7.79 o 
  -3   7   9      101.52       93.89      6.78 o 
  -1   7   9      135.89      117.34      6.94 o 
   1   7   9       66.11       45.81      5.17 o 
   3   7   9      249.38      248.67     11.78 o 
   5   7   9      379.63      378.00     15.39 o 
   7   7   9        5.03        8.36     10.76 o 
  -8   8   9        0.17       11.51     15.16 o 
  -6   8   9       15.10       20.92      9.71 o 
  -4   8   9       17.18       27.64      7.62 o 
  -2   8   9       92.07      112.53      8.86 o 
   0   8   9       72.70       59.15      7.40 o 
   2   8   9        7.29       10.97      8.11 o 
   4   8   9      339.74      328.27     18.82 o 
   6   8   9       48.56       33.53     10.37 o 
   8   8   9        0.70      -18.85     18.85 o 
  -7   9   9       13.84       -2.01     15.23 o 
  -5   9   9       12.08        7.83      7.85 o 
  -3   9   9      237.22      245.89     12.18 o 
  -1   9   9       59.25       47.35      7.46 o 
   1   9   9        7.92        4.98      5.57 o 
   3   9   9       47.93       39.16     12.82 o 
   5   9   9      234.91      223.20     18.15 o 
   7   9   9        0.15        3.84     13.26 o 
  -8  10   9        1.38       -3.07     38.54 o 
  -6  10   9       23.17       36.01     13.79 o 
  -4  10   9        0.13        0.74      6.41 o 
  -2  10   9        0.22       -0.81      7.19 o 
   0  10   9      496.42      445.57     19.10 o 
   2  10   9       24.68       10.73     14.14 o 
   4  10   9        1.56       -9.43     11.02 o 
   6  10   9       13.55       24.38     10.73 o 
  -7  11   9        4.02       17.36     21.58 o 
  -5  11   9       14.62        9.20      9.61 o 
  -3  11   9       65.29       33.38      7.85 o 
  -1  11   9       72.84       80.44     10.16 o 
   1  11   9       17.47       13.17     12.38 o 
   3  11   9      138.25      125.63     18.06 o 
   5  11   9       49.43       67.08     14.97 o 
  -6  12   9        0.23      -16.79     31.82 o 
  -4  12   9        0.08        5.66     10.20 o 
  -2  12   9        4.91      -12.77     12.77 o 
   0  12   9       23.97       38.64     13.37 o 
   2  12   9       18.76       25.11     14.76 o 
   4  12   9        6.25      -12.75     12.75 o 
   6  12   9       11.26      -38.21     38.21 o 
  -5  13   9       19.00       67.62     39.87 o 
  -3  13   9       43.98       60.71     15.19 o 
  -1  13   9       37.14       48.15     13.73 o 
   1  13   9      240.84      237.54     23.99 o 
   3  13   9       85.29       97.54     20.50 o 
   5  13   9       27.14      -25.66     25.66 o 
  -2  14   9       17.67       25.35     14.36 o 
   0  14   9        4.03       -5.88     14.29 o 
   2  14   9       33.37       66.93     19.57 o 
   4  14   9       74.52      125.74     38.38 o 
  -1  15   9        2.60       -3.42     25.40 o 
   1  15   9        3.41       27.74     21.59 o 
   3  15   9        9.52       50.24     32.22 o 
 -10   0  10       10.97      -19.57     24.59 o 
  -8   0  10        0.21       10.69     16.70 o 
  -6   0  10      672.20      748.33     22.92 o 
  -4   0  10     8325.19     8752.19     69.50 o 
  -2   0  10    11268.65    11983.44     50.78 o 
   0   0  10     1957.15     2249.04     27.29 o 
   2   0  10      503.45      464.23     16.23 o 
   4   0  10      655.59      626.76     18.15 o 
   6   0  10      551.49      545.43     21.66 o 
   8   0  10      460.99      479.09     30.77 o 
  -9   1  10        0.65        7.39     19.84 o 
  -7   1  10      134.03      123.51      7.34 o 
  -5   1  10      908.47      856.01     12.74 o 
  -3   1  10     7944.45     7963.26     36.36 o 
  -1   1  10    11241.12    10517.49     39.58 o 
   1   1  10    13084.23    12614.31     94.55 o 
   3   1  10     1779.83     1711.62     19.11 o 
   5   1  10     1303.13     1399.64     19.64 o 
   7   1  10       70.07       75.35      8.17 o 
   9   1  10        2.13       -1.13     11.98 o 
 -10   2  10       29.32       31.48     16.38 o 
  -8   2  10      367.35      371.24     22.18 o 
  -6   2  10      898.14      901.84     20.21 o 
  -4   2  10        6.97        4.28      2.42 o 
  -2   2  10       88.94       69.01      3.76 o 
   0   2  10     1245.82     1278.53     15.26 o 
   2   2  10      505.21      496.55     13.71 o 
   4   2  10      387.58      402.46     10.35 o 
   6   2  10        0.02       -2.94      5.39 o 
   8   2  10       21.67       16.37     10.29 o 
  10   2  10        3.53       22.12     35.81 o 
  -9   3  10       17.38       36.14     26.55 o 
  -7   3  10       55.88       56.43      7.26 o 
  -5   3  10     1184.70     1196.14     19.08 o 
  -3   3  10     3878.55     3587.65     24.82 o 
  -1   3  10    13888.18    14229.93     59.51 o 
   1   3  10    10990.40    11445.39     83.40 o 
   3   3  10     5206.40     5443.24     43.33 o 
   5   3  10       15.18       13.85      4.61 o 
   7   3  10        0.14       -4.56      6.22 o 
   9   3  10        1.42      -11.05     14.83 o 
 -10   4  10       28.40      -22.77     33.06 o 
  -8   4  10       39.06       49.50     11.64 o 
  -6   4  10      162.07      144.76      8.38 o 
  -4   4  10      803.45      837.16     16.75 o 
  -2   4  10       47.83       56.71      3.95 o 
   0   4  10      702.73      807.24     15.09 o 
   2   4  10       58.42       48.81      4.98 o 
   4   4  10      155.63      202.07      8.17 o 
   6   4  10       20.57       25.37      5.40 o 
   8   4  10        2.74       -3.15     10.62 o 
  -9   5  10       14.27        9.20     16.27 o 
  -7   5  10        1.24       10.65      7.16 o 
  -5   5  10      372.07      367.28     14.71 o 
  -3   5  10     1125.85     1165.06     16.15 o 
  -1   5  10     7526.11     7497.65     43.53 o 
   1   5  10      958.20      855.67     17.92 o 
   3   5  10      440.70      409.54     11.47 o 
   5   5  10      169.65      222.80      9.67 o 
   7   5  10       23.10       47.03      9.89 o 
   9   5  10        0.00       24.47     26.14 o 
  -8   6  10       16.27       13.78     10.69 o 
  -6   6  10        0.36        1.75      7.04 o 
  -4   6  10      136.89      117.27      6.95 o 
  -2   6  10      657.69      699.38     14.95 o 
   0   6  10      108.63       96.81      6.36 o 
   2   6  10        0.98        4.69      5.80 o 
   4   6  10        0.04       -2.50      4.79 o 
   6   6  10       54.81       57.91      8.52 o 
   8   6  10       33.01       21.64     17.45 o 
  -7   7  10      140.97      131.56     14.78 o 
  -5   7  10       74.13       75.90      8.54 o 
  -3   7  10      859.20      800.18     16.29 o 
  -1   7  10      197.04      164.12      7.69 o 
   1   7  10     1549.28     1605.68     27.69 o 
   3   7  10       64.94       82.71      8.27 o 
   5   7  10        9.61        2.56      5.62 o 
   7   7  10       22.64       20.62     13.35 o 
  -8   8  10       50.44       27.55     16.73 o 
  -6   8  10      264.17      260.41     18.16 o 
  -4   8  10        6.43       10.40      6.37 o 
  -2   8  10      112.94      116.70      8.52 o 
   0   8  10        4.34       -1.34      5.44 o 
   2   8  10       92.24       88.76     11.39 o 
   4   8  10       47.44       31.74      8.25 o 
   6   8  10        3.21       -2.93     10.48 o 
   8   8  10       14.05      -28.07     28.07 o 
  -7   9  10        6.77       25.81     16.57 o 
  -5   9  10      224.59      232.90     16.72 o 
  -3   9  10     1024.05      932.29     23.96 o 
  -1   9  10      666.60      681.99     20.49 o 
   1   9  10      507.23      522.56     16.76 o 
   3   9  10       78.56      102.11     16.16 o 
   5   9  10       56.05       84.39     12.09 o 
   7   9  10        1.40       16.96     13.81 o 
  -8  10  10        3.16        6.45     29.46 o 
  -6  10  10        2.83       -3.75     10.85 o 
  -4  10  10      137.96      140.71     12.72 o 
  -2  10  10        7.02        9.99      6.95 o 
   0  10  10        5.05        0.69      6.60 o 
   2  10  10       27.29       18.58     11.98 o 
   4  10  10        4.19        5.29     10.88 o 
   6  10  10        6.01       -9.95     11.81 o 
  -7  11  10        3.52      -29.42     29.42 o 
  -5  11  10       16.38       45.27     11.38 o 
  -3  11  10       13.05        6.37      7.76 o 
  -1  11  10      612.94      607.84     23.43 o 
   1  11  10      357.66      421.00     27.55 o 
   3  11  10      437.27      465.82     31.42 o 
   5  11  10      124.46      131.21     16.60 o 
  -6  12  10        2.63      -36.78     40.76 o 
  -4  12  10       34.98       47.76     11.45 o 
  -2  12  10        1.70        2.12      9.78 o 
   0  12  10       17.54        7.01     13.24 o 
   2  12  10       87.82       98.79     17.98 o 
   4  12  10       31.26       29.49     13.02 o 
   6  12  10       42.77       81.60     39.36 o 
  -3  13  10       17.74       12.54     17.99 o 
  -1  13  10        3.18        3.15     18.33 o 
   1  13  10        0.43      -14.18     14.18 o 
   3  13  10        7.34       -1.01     19.47 o 
   5  13  10       13.11       -1.03     17.50 o 
  -2  14  10        3.08        1.00     14.94 o 
   0  14  10        0.29       23.40     13.96 o 
   2  14  10        0.69       15.17     16.07 o 
   4  14  10        2.88       18.74     41.92 o 
  -1  15  10        1.76       25.69     31.52 o 
   1  15  10        6.24      -38.60     38.60 o 
   3  15  10        7.09       11.59     22.82 o 
  -9   1  11       51.46       54.31     16.48 o 
  -7   1  11       38.69       32.32      5.56 o 
  -5   1  11      387.55      393.37     10.43 o 
  -3   1  11      988.55     1024.24     12.71 o 
  -1   1  11      105.64       85.37      3.69 o 
   1   1  11       38.10       48.20      5.18 o 
   3   1  11      175.11      185.73      7.05 o 
   5   1  11      269.63      271.66      9.94 o 
   7   1  11      180.42      178.34     12.41 o 
   9   1  11       15.10       16.80     11.12 o 
 -10   2  11        3.53       13.72     20.57 o 
  -8   2  11       11.58        2.39      9.02 o 
  -6   2  11       13.61       11.85      4.89 o 
  -4   2  11     2345.01     2353.69     19.04 o 
  -2   2  11     2216.60     2300.17     18.85 o 
   0   2  11     3603.17     3953.32     29.42 o 
   2   2  11      396.40      339.49     11.85 o 
   4   2  11       95.98       84.38      5.48 o 
   6   2  11      120.99      120.85      8.17 o 
   8   2  11       30.59       32.59     10.90 o 
  -9   3  11       61.11       73.83     30.13 o 
  -7   3  11       88.97       94.75      9.01 o 
  -5   3  11        2.82        3.52      3.74 o 
  -3   3  11      766.74      785.59     11.92 o 
  -1   3  11      928.94      945.29     14.48 o 
   1   3  11      778.24      831.98     17.13 o 
   3   3  11      262.76      280.45     10.14 o 
   5   3  11       62.11       78.77      6.36 o 
   7   3  11        1.17       12.98      7.04 o 
   9   3  11        2.84       29.36     15.59 o 
  -8   4  11      189.44      201.70     17.54 o 
  -6   4  11      606.31      586.23     16.45 o 
  -4   4  11       61.46       59.27      5.74 o 
  -2   4  11      212.82      275.74      8.52 o 
   0   4  11      118.57      129.36     10.48 o 
   2   4  11      247.65      249.94      8.99 o 
   4   4  11        0.47       -4.47      4.47 o 
   6   4  11        6.28       -0.36      5.32 o 
   8   4  11        1.05       -1.04     11.99 o 
  -9   5  11        9.88       22.58     17.58 o 
  -7   5  11      189.21      190.22     12.92 o 
  -5   5  11      198.93      225.35     13.40 o 
  -3   5  11      210.30      234.15      7.86 o 
  -1   5  11       12.17        8.30      3.52 o 
   1   5  11      869.04     1070.58     19.84 o 
   3   5  11        2.59        5.10      4.92 o 
   5   5  11        6.54        6.06      4.53 o 
   7   5  11        0.29       -2.35     10.92 o 
   9   5  11        9.97       11.03     19.05 o 
  -8   6  11      148.29      149.41     19.81 o 
  -6   6  11      146.84      155.59     10.25 o 
  -4   6  11      190.25      209.87      9.74 o 
  -2   6  11      513.51      517.95     12.18 o 
   0   6  11       36.92       51.03      4.98 o 
   2   6  11      352.15      399.98     15.70 o 
   4   6  11       24.26       29.28      5.49 o 
   6   6  11       13.06        5.50      7.00 o 
   8   6  11        0.23      -13.20     14.17 o 
  -7   7  11       15.81       13.66      9.18 o 
  -5   7  11       35.77       17.86      7.50 o 
  -3   7  11       29.07       36.80      5.00 o 
  -1   7  11       15.18       15.90      3.74 o 
   1   7  11       14.81        6.71      5.74 o 
   3   7  11       95.39       78.35      9.14 o 
   5   7  11       17.20       13.41      5.96 o 
   7   7  11        3.33       18.52     13.57 o 
  -8   8  11        7.19      -15.29     17.31 o 
  -6   8  11        1.89        4.90     10.42 o 
  -4   8  11       22.49       18.66      6.46 o 
  -2   8  11       11.35       18.84      5.42 o 
   0   8  11       56.10       57.20      6.92 o 
   2   8  11       92.50      110.08     11.49 o 
   4   8  11       78.11       77.38     10.34 o 
   6   8  11       79.73       80.96     11.83 o 
  -7   9  11        6.77       -6.96     13.69 o 
  -5   9  11      328.68      320.36     22.43 o 
  -3   9  11       19.58       22.65      7.77 o 
  -1   9  11        3.13       -0.95      6.02 o 
   1   9  11      246.02      223.83     11.01 o 
   3   9  11       61.01       31.99     10.38 o 
   5   9  11      232.90      211.21     16.64 o 
   7   9  11       71.12       49.17     15.92 o 
  -6  10  11        8.24        0.79     11.08 o 
  -4  10  11       67.31       46.14     11.74 o 
  -2  10  11       76.76       86.40      9.75 o 
   0  10  11      107.26      106.37      9.97 o 
   2  10  11       94.13       94.37     16.32 o 
   4  10  11      175.55      164.83     15.36 o 
   6  10  11        3.17      -12.83     12.83 o 
  -5  11  11        1.35        0.85     12.12 o 
  -3  11  11        8.13       -3.24      7.88 o 
  -1  11  11      147.25      125.61     11.96 o 
   1  11  11        3.09       -3.32     11.45 o 
   3  11  11        1.87       -2.75     12.52 o 
   5  11  11        0.17      -11.82     11.82 o 
  -4  12  11        0.99      -12.25     12.25 o 
  -2  12  11       77.12       53.14     11.49 o 
   0  12  11        0.30      -10.94     11.90 o 
   2  12  11        1.78       -4.96     13.84 o 
   4  12  11       56.31       42.29     11.43 o 
   6  12  11       38.51       88.19     26.58 o 
  -5  13  11        9.59       19.29     29.54 o 
  -3  13  11       80.80       92.33     16.55 o 
  -1  13  11        2.22        1.71     11.15 o 
   1  13  11       19.28       18.63     20.25 o 
   3  13  11        0.46       18.55     23.24 o 
   5  13  11       17.41        0.82     26.30 o 
  -4  14  11        0.01       37.17     30.94 o 
  -2  14  11       14.77      -16.22     17.22 o 
   0  14  11       16.36       21.88     28.61 o 
   2  14  11       64.70       93.14     17.96 o 
   4  14  11       16.64       85.46     60.06 o 
  -1  15  11       11.27       62.92     30.78 o 
   1  15  11       13.04      -26.27     26.27 o 
   3  15  11       31.16       53.39     34.52 o 
 -10   0  12        8.36       13.97     25.16 o 
  -8   0  12       26.75       20.98     15.32 o 
  -6   0  12        5.41       15.56      7.38 o 
  -4   0  12      165.71      178.06     10.02 o 
  -2   0  12    41819.04    44650.75    124.52 o 
   0   0  12    22163.29    23667.98     94.81 o 
   2   0  12     4981.03     5054.31     53.03 o 
   4   0  12      356.08      332.66     14.07 o 
   6   0  12      133.28      164.49     13.97 o 
   8   0  12       69.51       27.78     15.08 o 
  -9   1  12        6.07      -19.31     19.31 o 
  -7   1  12        1.09        2.19      5.41 o 
  -5   1  12      363.15      356.26     11.15 o 
  -3   1  12      185.40      162.73      5.83 o 
  -1   1  12     2079.68     1762.14     13.91 o 
   1   1  12       17.43        2.52      4.97 o 
   3   1  12      368.84      402.55     10.00 o 
   5   1  12        5.91       23.25      5.11 o 
   7   1  12        0.30        1.21      8.83 o 
   9   1  12       11.44        5.60     11.78 o 
 -10   2  12        2.39       12.31     34.17 o 
  -8   2  12       44.40       47.52     13.97 o 
  -6   2  12      571.19      550.96     14.65 o 
  -4   2  12     2173.55     2030.27     18.07 o 
  -2   2  12       45.29       79.43      4.56 o 
   0   2  12     1953.15     2057.85     20.52 o 
   2   2  12     5550.54     5626.82     42.05 o 
   4   2  12      789.19      751.52     14.42 o 
   6   2  12       33.06       33.19      6.21 o 
   8   2  12       25.53       48.26     10.82 o 
  -9   3  12        0.42        1.26     16.11 o 
  -7   3  12        7.43        6.95      6.25 o 
  -5   3  12        8.61        4.43      3.61 o 
  -3   3  12     1422.93     1352.36     15.77 o 
  -1   3  12      116.49       91.95      5.69 o 
   1   3  12     1500.13     1337.87     21.10 o 
   3   3  12       74.46       91.82      7.18 o 
   5   3  12       87.30       67.97      6.84 o 
   7   3  12        1.64        7.23     11.07 o 
   9   3  12       12.23       10.26     21.30 o 
  -8   4  12        4.16        0.34     12.11 o 
  -6   4  12      185.47      197.16     11.23 o 
  -4   4  12        4.47       10.51      4.78 o 
  -2   4  12      352.09      306.93      9.18 o 
   0   4  12     2646.38     2653.79     27.10 o 
   2   4  12      443.65      416.49     10.94 o 
   4   4  12     1203.50     1173.23     19.42 o 
   6   4  12       80.89       81.59      8.32 o 
   8   4  12        3.24       -6.08     11.63 o 
  -9   5  12        3.41       14.91     20.72 o 
  -7   5  12       88.27       92.97     10.21 o 
  -5   5  12       81.74      104.57      9.78 o 
  -3   5  12      541.76      564.36     11.73 o 
  -1   5  12     1592.69     1371.64     19.12 o 
   1   5  12      890.11      755.67     17.18 o 
   3   5  12       50.95       64.15      6.07 o 
   5   5  12      107.63      147.48      8.21 o 
   7   5  12       20.58       23.48     10.49 o 
   9   5  12        2.70       21.55     25.46 o 
  -8   6  12        6.52       24.37     11.49 o 
  -6   6  12       19.48        9.85      6.53 o 
  -4   6  12       34.65       31.69      5.29 o 
  -2   6  12      274.49      292.65      9.03 o 
   0   6  12     1792.83     1786.46     21.32 o 
   2   6  12     1404.64     1376.36     29.90 o 
   4   6  12      237.51      231.26     11.35 o 
   6   6  12       70.22       80.20      9.29 o 
   8   6  12       40.76       53.46     17.18 o 
  -7   7  12        0.02       11.32      9.05 o 
  -5   7  12      149.81      175.18     13.61 o 
  -3   7  12      475.96      487.59     13.65 o 
  -1   7  12      773.95      822.17     16.78 o 
   1   7  12      303.64      327.82     11.58 o 
   3   7  12      274.43      300.42     15.62 o 
   5   7  12        5.37       -0.13      6.43 o 
   7   7  12       58.19       25.76     14.81 o 
  -8   8  12        1.42       27.72     29.71 o 
  -6   8  12      247.79      263.93     19.53 o 
  -4   8  12      321.69      349.20     15.01 o 
  -2   8  12      561.43      560.53     16.53 o 
   0   8  12       88.00       56.71      5.57 o 
   2   8  12      887.09      811.51     26.81 o 
   4   8  12      300.12      260.90     17.57 o 
   6   8  12      108.66       92.23     21.28 o 
  -7   9  12       11.49        1.34     14.45 o 
  -5   9  12      147.77      181.50     18.05 o 
  -3   9  12        3.50        4.40      5.58 o 
  -1   9  12      173.06      179.29     11.18 o 
   1   9  12       69.81       72.44     12.52 o 
   3   9  12       79.59       95.26     11.98 o 
   5   9  12        0.00       18.95     10.37 o 
   7   9  12        0.02        5.00     18.88 o 
  -6  10  12        1.51        6.26     23.89 o 
  -4  10  12        5.89        4.78      9.01 o 
  -2  10  12      356.43      327.37     15.95 o 
   0  10  12      529.11      472.67     18.10 o 
   2  10  12      158.65      132.11     15.36 o 
   4  10  12       73.67       84.32     13.63 o 
   6  10  12       50.93       68.33     14.52 o 
  -5  11  12        3.26        3.47     12.07 o 
  -3  11  12      390.76      392.70     20.32 o 
  -1  11  12       43.17       50.70      8.27 o 
   1  11  12        0.59        3.06     12.28 o 
   3  11  12       32.66       24.78     16.21 o 
   5  11  12        4.14        7.63     12.77 o 
  -6  12  12       26.95        1.84     30.20 o 
  -4  12  12       55.67       72.56     12.72 o 
  -2  12  12        2.77        6.37     10.56 o 
   0  12  12      223.77      237.99     20.02 o 
   2  12  12       91.77      104.19     16.78 o 
   4  12  12       64.95       82.52     13.83 o 
   6  12  12        3.78      -22.93     22.93 o 
  -5  13  12        0.35       29.01     32.63 o 
  -3  13  12        0.50       -7.21     13.93 o 
  -1  13  12        7.46        6.82     16.26 o 
   1  13  12      223.28      234.91     22.23 o 
   3  13  12       41.15       43.68     13.33 o 
   5  13  12       11.89      -12.34     21.93 o 
  -2  14  12        8.41       24.29     20.87 o 
   0  14  12        4.93        3.64     17.67 o 
   2  14  12       25.58       31.53     15.34 o 
   4  14  12       21.35      -65.49     73.44 o 
  -1  15  12      112.41      103.63     36.09 o 
   1  15  12        0.62       34.47     24.31 o 
  -9   1  13       35.88       77.58     22.40 o 
  -7   1  13      137.78      159.79     10.25 o 
  -5   1  13      528.34      580.71     14.26 o 
  -3   1  13        6.28        2.10      3.16 o 
  -1   1  13      187.25      190.21      5.07 o 
   1   1  13        6.11        2.02      2.95 o 
   3   1  13      432.19      415.26     10.18 o 
   5   1  13      215.66      226.32     10.97 o 
   7   1  13       58.00       38.54     10.83 o 
   9   1  13        6.85       13.61     13.64 o 
 -10   2  13       27.89       65.22     38.26 o 
  -8   2  13       18.36       17.59     11.57 o 
  -6   2  13      219.17      207.98      9.87 o 
  -4   2  13       49.83       63.81      4.24 o 
  -2   2  13      441.19      489.69      9.38 o 
   0   2  13     8863.00     9441.05     44.88 o 
   2   2  13     1043.39     1125.43     20.27 o 
   4   2  13        0.56        7.90      4.70 o 
   6   2  13       82.10       89.32      7.87 o 
   8   2  13        0.88       -9.43     11.51 o 
  -9   3  13       96.97       69.79     27.80 o 
  -7   3  13      241.04      254.80     13.45 o 
  -5   3  13       51.43       52.97      5.03 o 
  -3   3  13       98.51       82.95      4.78 o 
  -1   3  13     2322.69     2391.06     23.91 o 
   1   3  13      136.61      118.39      7.21 o 
   3   3  13       62.37       38.42      5.46 o 
   5   3  13        6.51        8.47      5.90 o 
   7   3  13       12.45       12.90     11.83 o 
   9   3  13       14.94      141.03     35.95 o 
  -8   4  13        0.87        1.54     11.95 o 
  -6   4  13      247.78      257.23     12.23 o 
  -4   4  13      431.33      440.03     10.99 o 
  -2   4  13      275.17      295.87      8.44 o 
   0   4  13      899.51     1005.49     18.48 o 
   2   4  13      825.83      826.77     14.66 o 
   4   4  13       24.58       17.49      5.12 o 
   6   4  13        0.86        0.76      6.52 o 
   8   4  13        2.22       -0.25     12.40 o 
  -9   5  13       31.44       64.06     18.00 o 
  -7   5  13        4.33        0.42      7.38 o 
  -5   5  13      485.36      456.60     17.10 o 
  -3   5  13     1284.51     1287.59     14.89 o 
  -1   5  13        0.43       -4.26      4.54 o 
   1   5  13      312.08      233.72     10.10 o 
   3   5  13       28.15        9.34      4.95 o 
   5   5  13       28.10       26.92      4.94 o 
   7   5  13        0.03      -11.77     11.77 o 
   9   5  13        5.37       55.45     30.61 o 
  -8   6  13       14.86       23.21     18.04 o 
  -6   6  13       77.64       81.12      9.13 o 
  -4   6  13      348.27      317.34     12.14 o 
  -2   6  13       22.49       19.36      3.66 o 
   0   6  13       51.33       47.14      4.82 o 
   2   6  13       54.72       45.18      6.39 o 
   4   6  13      411.01      404.47     15.40 o 
   6   6  13       22.92       22.37      7.62 o 
   8   6  13       11.42       19.44     26.99 o 
  -7   7  13        7.16        8.10      8.99 o 
  -5   7  13      121.25      103.74     10.88 o 
  -3   7  13        0.19        3.73      5.19 o 
  -1   7  13       23.40       17.04      4.15 o 
   1   7  13      143.88      109.01      7.67 o 
   3   7  13        4.10       10.85      6.15 o 
   5   7  13        2.39       -6.22      6.22 o 
   7   7  13        3.04      -16.83     16.83 o 
  -8   8  13        4.70        8.18     24.11 o 
  -6   8  13       77.12       68.56     13.00 o 
  -4   8  13        9.66       30.37      7.50 o 
  -2   8  13       15.68        2.71      5.17 o 
   0   8  13       92.00       96.65      7.04 o 
   2   8  13      210.53      199.05     15.62 o 
   4   8  13       27.31       27.82      9.06 o 
   6   8  13        7.01       -4.00     10.84 o 
  -7   9  13       15.83       32.70     19.28 o 
  -5   9  13       52.11       37.12     13.05 o 
  -3   9  13       46.17       38.88      6.31 o 
  -1   9  13      104.41       97.79      7.97 o 
   1   9  13       25.65        4.19      8.81 o 
   3   9  13        3.16       -1.62      8.67 o 
   5   9  13       53.57       60.42     11.83 o 
   7   9  13       15.78       27.73     23.65 o 
  -6  10  13        2.14       -9.43     13.05 o 
  -4  10  13      276.15      277.63     22.09 o 
  -2  10  13       31.47       32.27      8.97 o 
   0  10  13        2.94        0.77      6.91 o 
   2  10  13       41.03       58.19     12.58 o 
   4  10  13        0.61       22.06      9.84 o 
   6  10  13       12.35       27.89     20.84 o 
  -5  11  13        1.08        2.33     11.19 o 
  -3  11  13       72.59       62.89     13.50 o 
  -1  11  13        9.26       21.82      9.27 o 
   1  11  13       30.41       33.77     11.91 o 
   3  11  13       45.84       57.05     14.61 o 
   5  11  13        0.38       28.52     14.97 o 
  -6  12  13        0.56      -40.69     40.69 o 
  -4  12  13        5.13      -13.67     13.67 o 
  -2  12  13       14.42       24.97     10.37 o 
   0  12  13       87.92       60.27     11.28 o 
   2  12  13        0.07       12.30     12.93 o 
   4  12  13       22.77       18.24     14.50 o 
   6  12  13        0.24       18.58     28.88 o 
  -5  13  13       13.59      -32.64     32.64 o 
  -3  13  13       17.26       10.61     16.37 o 
  -1  13  13        2.49        7.69     18.02 o 
   1  13  13       29.07        8.10     12.05 o 
   3  13  13        4.93       27.22     13.31 o 
   5  13  13       11.33      -28.86     28.86 o 
  -2  14  13       37.20       11.52     29.42 o 
   0  14  13        1.12       -3.88     15.78 o 
   2  14  13       32.63       30.90     19.54 o 
  -1  15  13        3.63       -2.38     28.42 o 
   1  15  13        0.45      -23.74     39.04 o 
 -10   0  14      261.69      337.68     55.29 o 
  -8   0  14        0.29       39.31     20.19 o 
  -6   0  14        1.82        6.14      7.42 o 
  -4   0  14     1707.44     1764.76     27.07 o 
  -2   0  14      663.41      658.63     13.42 o 
   0   0  14     3988.58     4836.04     70.03 o 
   2   0  14     2082.18     2197.18     39.99 o 
   4   0  14      145.67      147.22     10.74 o 
   6   0  14       11.76       10.58      8.14 o 
   8   0  14       19.17       41.53     19.94 o 
  -9   1  14      106.30      103.84     20.89 o 
  -7   1  14      664.70      738.49     20.82 o 
  -5   1  14      594.32      648.49     15.33 o 
  -3   1  14     2479.76     2431.18     19.93 o 
  -1   1  14     2128.92     1982.14     15.12 o 
   1   1  14     1224.50     1137.63     19.04 o 
   3   1  14       16.90       32.82      3.98 o 
   5   1  14        4.06       20.11      5.90 o 
   7   1  14       53.44       53.17     10.59 o 
   9   1  14        2.31        3.77     13.12 o 
 -10   2  14       21.79       96.24     39.77 o 
  -8   2  14      100.38      100.95     19.14 o 
  -6   2  14       97.99      117.47      8.20 o 
  -4   2  14      466.47      525.54     10.78 o 
  -2   2  14       39.26       39.18      3.98 o 
   0   2  14     7270.04     7700.72     32.97 o 
   2   2  14     1877.08     1819.51     26.18 o 
   4   2  14       49.07       61.21      6.27 o 
   6   2  14        1.86        9.31      6.39 o 
   8   2  14        0.00       10.35     13.73 o 
  -9   3  14       44.88       23.56     15.98 o 
  -7   3  14       33.40       38.67      7.53 o 
  -5   3  14     1784.74     1803.46     23.62 o 
  -3   3  14     2055.09     2041.98     18.05 o 
  -1   3  14     1422.84     1349.71     18.53 o 
   1   3  14      548.08      495.40     12.81 o 
   3   3  14        4.38        8.56      4.51 o 
   5   3  14       45.87       31.10      6.58 o 
   7   3  14       39.57       43.51     12.39 o 
   9   3  14        0.01        1.44     23.06 o 
  -8   4  14       56.45       52.29     11.12 o 
  -6   4  14       33.58       25.23      6.50 o 
  -4   4  14       31.28       32.34      4.88 o 
  -2   4  14      805.49      778.34     13.40 o 
   0   4  14       72.67       89.71      6.71 o 
   2   4  14     2901.66     2836.51     25.45 o 
   4   4  14      536.26      566.20     17.30 o 
   6   4  14       60.29       81.28      9.50 o 
   8   4  14        0.69       24.71     13.32 o 
  -9   5  14       18.52        7.97     21.59 o 
  -7   5  14        8.61       19.29      8.19 o 
  -5   5  14      108.86      116.07      8.54 o 
  -3   5  14       53.86       42.66      5.14 o 
  -1   5  14     2233.13     2201.50     26.70 o 
   1   5  14       78.47       76.63      6.66 o 
   3   5  14        3.99       12.69      5.52 o 
   5   5  14       47.09       26.71      6.51 o 
   7   5  14       21.61        6.79     12.32 o 
  -8   6  14       57.21       34.89     12.95 o 
  -6   6  14      144.41      137.89     12.07 o 
  -4   6  14        0.47        4.57      3.92 o 
  -2   6  14       93.45      100.84      7.34 o 
   0   6  14      377.28      373.19     11.40 o 
   2   6  14       35.31       41.33      7.44 o 
   4   6  14       30.69       28.24      7.18 o 
   6   6  14       61.62       59.01      8.33 o 
   8   6  14        2.02       41.93     16.20 o 
  -7   7  14        8.71       12.94     11.86 o 
  -5   7  14       64.75       58.22      8.01 o 
  -3   7  14      125.52      116.54      7.25 o 
  -1   7  14      228.09      202.87      8.35 o 
   1   7  14      307.54      325.52     13.60 o 
   3   7  14       12.48       15.16      6.48 o 
   5   7  14       18.74       20.53      9.84 o 
   7   7  14       21.99        7.35     15.83 o 
  -8   8  14       10.50       18.13     20.23 o 
  -6   8  14       67.20       32.82     13.48 o 
  -4   8  14      187.89      172.62     11.34 o 
  -2   8  14      653.77      651.30     17.66 o 
   0   8  14       35.13       36.01      5.28 o 
   2   8  14       51.23       47.42     11.23 o 
   4   8  14       45.43       60.80      9.91 o 
   6   8  14       44.48       32.08     12.90 o 
  -7   9  14       31.52       58.12     15.42 o 
  -5   9  14        2.52        8.92     12.60 o 
  -3   9  14      149.63      140.17      9.34 o 
  -1   9  14      313.24      347.72     13.21 o 
   1   9  14        4.19        6.76      7.06 o 
   3   9  14       37.70       42.62      9.87 o 
   5   9  14        7.63       26.57     12.88 o 
   7   9  14        0.03      -22.44     22.44 o 
  -6  10  14       20.13       21.30     16.46 o 
  -4  10  14        6.71        4.14     11.68 o 
  -2  10  14       65.39       59.12     11.23 o 
   0  10  14       36.27       34.04      7.82 o 
   2  10  14       38.25       38.62     13.08 o 
   4  10  14        0.02      -11.99     11.99 o 
   6  10  14        6.61       13.56     14.58 o 
  -5  11  14       20.42        4.36     14.79 o 
  -3  11  14        2.15       -4.04      9.26 o 
  -1  11  14        6.69       -1.25      9.11 o 
   1  11  14       26.27       38.26     10.38 o 
   3  11  14      204.11      236.49     21.27 o 
   5  11  14        7.51       25.40     13.46 o 
  -6  12  14       47.43       73.43     43.64 o 
  -4  12  14        0.57       -0.41     20.16 o 
  -2  12  14        0.17      -12.44     12.44 o 
   0  12  14        0.18      -12.82     12.94 o 
   2  12  14       10.40        8.45     17.02 o 
   4  12  14       11.17       13.48     15.33 o 
   6  12  14        1.18      -30.93     30.93 o 
  -5  13  14       18.41       69.86     38.13 o 
  -3  13  14       22.05       -6.67     16.39 o 
  -1  13  14      185.62      180.13     19.40 o 
   1  13  14        4.12        5.87     13.91 o 
   3  13  14       22.61       34.70     17.56 o 
   5  13  14       18.31      -14.57     32.06 o 
  -2  14  14        0.49       45.90     41.35 o 
   0  14  14        0.32      128.19     29.03 o 
   2  14  14        4.38        0.51     19.32 o 
  -1  15  14       23.24      -13.00     35.89 o 
   1  15  14        1.73      118.46     42.48 o 
  -9   1  15      137.05      143.55     22.93 o 
  -7   1  15      105.64      125.95     10.11 o 
  -5   1  15       32.05       27.69      4.90 o 
  -3   1  15      267.93      281.58      7.07 o 
  -1   1  15        7.13       -1.09      2.65 o 
   1   1  15      571.61      566.24     13.48 o 
   3   1  15      108.25      127.92      6.49 o 
   5   1  15        6.77        9.27      5.94 o 
   7   1  15        4.28        1.89      9.91 o 
   9   1  15       21.48       53.04     14.61 o 
 -10   2  15       53.22        7.79     26.24 o 
  -8   2  15      317.41      307.93     23.94 o 
  -6   2  15        0.06        5.20      7.07 o 
  -4   2  15      117.58      132.82      6.29 o 
  -2   2  15      948.02     1020.64     14.13 o 
   0   2  15       79.89       93.16      4.88 o 
   2   2  15     1312.72     1381.73     22.38 o 
   4   2  15     1522.59     1507.76     26.20 o 
   6   2  15        0.15       -3.70      6.50 o 
   8   2  15        0.10       -3.12     11.44 o 
  -9   3  15        1.26        5.74     58.50 o 
  -7   3  15      158.18      159.30     11.24 o 
  -5   3  15     1086.71     1045.44     18.57 o 
  -3   3  15       30.27       31.88      4.34 o 
  -1   3  15      140.43      138.51      6.18 o 
   1   3  15       23.65       42.31      5.93 o 
   3   3  15       61.94       92.31      7.47 o 
   5   3  15        0.35        3.86      6.69 o 
   7   3  15       22.75       26.83     18.06 o 
   9   3  15        0.00       -0.70     70.14 o 
  -8   4  15       30.04       24.35     13.22 o 
  -6   4  15       10.90       11.57      7.95 o 
  -4   4  15       82.36       62.97      4.46 o 
  -2   4  15        0.02        1.95      4.18 o 
   0   4  15       28.52       33.81      4.17 o 
   2   4  15      568.48      580.08     14.84 o 
   4   4  15      182.65      185.83     12.25 o 
   6   4  15       77.64       76.09     10.71 o 
   8   4  15       20.76      -15.37     15.37 o 
  -9   5  15       29.45       64.25     24.38 o 
  -7   5  15       69.86       47.88      8.42 o 
  -5   5  15        8.24        9.35      5.31 o 
  -3   5  15     1602.43     1471.17     21.92 o 
  -1   5  15       84.15       79.69      6.33 o 
   1   5  15       20.82       10.75      4.79 o 
   3   5  15       83.34       44.70      6.71 o 
   5   5  15        1.26       -1.89      6.67 o 
   7   5  15        0.14        3.76     12.91 o 
  -8   6  15       51.08       89.80     16.66 o 
  -6   6  15      142.58      129.33     13.46 o 
  -4   6  15      777.42      847.28     15.91 o 
  -2   6  15        6.34        9.18      5.31 o 
   0   6  15      247.60      221.22     10.42 o 
   2   6  15      294.54      291.24     11.44 o 
   4   6  15        7.63       -4.27      5.78 o 
   6   6  15       38.30       31.93     10.38 o 
   8   6  15       33.32       92.43     19.94 o 
  -7   7  15      197.74      189.94     15.69 o 
  -5   7  15       79.72       79.23     10.46 o 
  -3   7  15     1027.55     1095.85     25.18 o 
  -1   7  15      848.89      901.09     17.52 o 
   1   7  15        6.49       20.83      5.95 o 
   3   7  15       16.06       11.96     14.98 o 
   5   7  15        2.16       -1.59      8.59 o 
   7   7  15       10.36        6.74     14.30 o 
  -8   8  15        4.98       17.47     23.51 o 
  -6   8  15        3.72       11.81     11.21 o 
  -4   8  15      170.88      175.38     13.42 o 
  -2   8  15        7.63        5.17      4.84 o 
   0   8  15      165.74      163.20      8.86 o 
   2   8  15       20.15       19.41     10.00 o 
   4   8  15        2.78       21.44      8.67 o 
   6   8  15        7.30       10.89     11.32 o 
  -7   9  15       88.09       75.61     26.87 o 
  -5   9  15        4.14        4.51     11.83 o 
  -3   9  15        5.77        8.92      7.68 o 
  -1   9  15        3.75       -3.46      4.77 o 
   1   9  15      355.29      327.97     18.95 o 
   3   9  15       73.19       52.11     11.60 o 
   5   9  15       87.26       69.99     14.57 o 
   7   9  15        5.95       10.25     54.61 o 
  -6  10  15       18.22       38.63     13.21 o 
  -4  10  15       96.38      100.32     15.75 o 
  -2  10  15      242.94      210.86     17.02 o 
   0  10  15      357.24      381.89     18.82 o 
   2  10  15       22.56       44.31     17.55 o 
   4  10  15      117.03      132.81     22.33 o 
   6  10  15        1.79       -9.66     17.54 o 
  -5  11  15       11.93        8.33     14.58 o 
  -3  11  15       16.99       40.40     15.57 o 
  -1  11  15       70.32       55.71     13.29 o 
   1  11  15       81.18       56.15     11.89 o 
   3  11  15        4.55       -3.76     13.17 o 
   5  11  15        0.48       29.66     22.55 o 
  -6  12  15        2.83        7.18     32.75 o 
  -4  12  15        2.52       -1.05     15.41 o 
  -2  12  15        4.36       16.97     12.14 o 
   0  12  15       13.66       21.87     13.73 o 
   2  12  15      172.60      156.03     18.49 o 
   4  12  15       31.29        1.05     17.08 o 
  -5  13  15        8.02       27.61     33.26 o 
  -3  13  15        0.09      -26.21     26.21 o 
  -1  13  15        9.45        6.94     12.32 o 
   1  13  15        0.64      -13.99     13.99 o 
   3  13  15        0.12        1.22     20.22 o 
  -2  14  15       15.92       47.45     38.95 o 
   0  14  15        6.03        1.30     49.40 o 
   2  14  15       17.42       -4.13     28.08 o 
   1  15  15        0.06        7.47     32.09 o 
  -8   0  16      406.85      428.55     41.82 o 
  -6   0  16      170.23      147.56     13.53 o 
  -4   0  16      442.59      402.07     14.02 o 
  -2   0  16      638.40      551.70     13.42 o 
   0   0  16      338.38      263.66     10.91 o 
   2   0  16     7541.99     7420.61     97.12 o 
   4   0  16      942.94      970.42     27.56 o 
   6   0  16      217.68      267.82     22.60 o 
   8   0  16        1.03       -5.57     14.56 o 
  -9   1  16       24.15       50.09     17.57 o 
  -7   1  16       22.84       22.07      8.69 o 
  -5   1  16        1.76        5.30      4.58 o 
  -3   1  16      314.89      284.32      7.99 o 
  -1   1  16     1039.11      892.16     12.32 o 
   1   1  16        4.47        9.00      7.19 o 
   3   1  16      103.62      126.04      6.68 o 
   5   1  16       36.71       19.46      5.74 o 
   7   1  16        0.05       18.84     10.87 o 
   9   1  16        0.48       16.27     16.12 o 
  -8   2  16       20.91       14.19     11.56 o 
  -6   2  16      652.84      663.62     18.88 o 
  -4   2  16      945.06      913.84     14.93 o 
  -2   2  16     3343.59     3351.39     25.81 o 
   0   2  16     2473.52     2326.11     19.96 o 
   2   2  16        2.09        6.46      4.34 o 
   4   2  16       49.03       49.53      6.65 o 
   6   2  16       29.08       30.26      7.69 o 
   8   2  16       10.27       11.36     11.71 o 
  -9   3  16        0.00        6.62     32.79 o 
  -7   3  16      784.75      865.51     23.69 o 
  -5   3  16     1540.33     1578.20     23.00 o 
  -3   3  16       87.69       88.27      5.84 o 
  -1   3  16       11.14        2.04      3.90 o 
   1   3  16     1279.36     1200.34     19.02 o 
   3   3  16       22.65       18.03      6.78 o 
   5   3  16       50.61       74.86      8.78 o 
   7   3  16        0.03        5.92     13.28 o 
   9   3  16        4.91       51.65     64.74 o 
  -8   4  16       12.22       43.09     16.81 o 
  -6   4  16      727.21      773.29     23.60 o 
  -4   4  16      110.45      102.95      4.96 o 
  -2   4  16      773.10      704.24     13.54 o 
   0   4  16     4252.68     4215.25     32.59 o 
   2   4  16     1536.16     1536.90     25.04 o 
   4   4  16       64.13       76.23      9.51 o 
   6   4  16       72.81       40.73      8.78 o 
   8   4  16        0.31       -9.66     27.55 o 
  -9   5  16        0.03       18.73     40.91 o 
  -7   5  16       37.85       30.53      9.30 o 
  -5   5  16        1.77        0.84      5.08 o 
  -3   5  16     6247.58     6357.43     49.47 o 
  -1   5  16     2557.66     2578.88     29.21 o 
   1   5  16      145.54      148.66      9.24 o 
   3   5  16       87.74      116.99     10.21 o 
   5   5  16       11.28        6.41      8.19 o 
   7   5  16        0.97        4.96     12.83 o 
  -8   6  16        0.24       -2.32     15.61 o 
  -6   6  16      197.46      207.51     13.97 o 
  -4   6  16      432.00      438.71     18.02 o 
  -2   6  16     1195.92     1238.34     23.14 o 
   0   6  16     1785.68     1746.83     27.22 o 
   2   6  16     1164.11     1136.75     21.99 o 
   4   6  16      693.87      760.10     21.77 o 
   6   6  16       70.91       86.63     12.00 o 
   8   6  16        3.26      -19.99     32.25 o 
  -7   7  16        0.86       13.49     11.57 o 
  -5   7  16      504.08      540.63     20.85 o 
  -3   7  16       11.88        6.84      6.07 o 
  -1   7  16      913.76      915.35     21.23 o 
   1   7  16      803.61      927.54     21.28 o 
   3   7  16        0.01       -0.69      9.28 o 
   5   7  16       12.70        7.85     12.03 o 
   7   7  16       16.45       10.99     19.35 o 
  -8   8  16       43.16       70.44     28.60 o 
  -6   8  16      271.13      298.32     23.82 o 
  -4   8  16      424.66      382.60     14.02 o 
  -2   8  16     2625.55     2528.10     38.94 o 
   0   8  16     1685.87     1685.54     33.12 o 
   2   8  16     1136.80     1209.43     37.20 o 
   4   8  16       46.24       67.77      9.42 o 
   6   8  16       71.76       82.34     20.44 o 
  -7   9  16       66.81       65.02     16.16 o 
  -5   9  16        1.84        3.96     11.99 o 
  -3   9  16        6.25       11.35      9.91 o 
  -1   9  16       38.32       21.91      5.60 o 
   1   9  16      241.21      235.19     17.71 o 
   3   9  16      149.19      168.67     14.41 o 
   5   9  16       12.91       10.98     18.12 o 
   7   9  16        3.68        3.92     22.77 o 
  -6  10  16       75.61       83.11     14.55 o 
  -4  10  16      339.84      376.30     25.57 o 
  -2  10  16       70.55       83.93     12.63 o 
   0  10  16       84.18      123.75     14.83 o 
   2  10  16      255.36      264.76     22.83 o 
   4  10  16      227.18      259.91     22.76 o 
   6  10  16       26.28       53.93     22.77 o 
  -5  11  16        0.06        4.77     13.91 o 
  -3  11  16       48.03       51.79     14.38 o 
  -1  11  16       53.02       37.42     18.66 o 
   1  11  16      135.10      145.56     15.36 o 
   3  11  16      156.18      139.65     17.31 o 
   5  11  16       87.26      108.99     24.24 o 
  -6  12  16        7.13      -27.13     40.35 o 
  -4  12  16        2.28        2.25     26.39 o 
  -2  12  16        2.58       28.72     15.08 o 
   0  12  16      175.24      196.90     25.78 o 
   2  12  16        7.31      -17.65     17.65 o 
   4  12  16       30.20       55.01     16.16 o 
  -3  13  16       14.74        8.62     20.59 o 
  -1  13  16        8.10      -12.09     12.68 o 
   1  13  16       26.51       24.15     28.96 o 
   3  13  16        0.72      -17.48     24.11 o 
  -2  14  16       58.13        1.54     42.59 o 
   0  14  16       11.07      -19.80     19.80 o 
   2  14  16       32.40        8.23     38.74 o 
   1  15  16       10.44        4.83     27.31 o 
  -9   1  17       52.94       24.13     23.37 o 
  -7   1  17       25.95       18.38      7.30 o 
  -5   1  17      322.17      309.16     10.44 o 
  -3   1  17       78.24       87.34      5.09 o 
  -1   1  17      316.62      317.81      9.05 o 
   1   1  17      515.52      553.39     16.24 o 
   3   1  17       49.45       44.56      6.65 o 
   5   1  17        0.03       -4.95      5.86 o 
   7   1  17        4.06       24.74     11.68 o 
   9   1  17        3.18        0.28     14.83 o 
  -8   2  17      148.29      157.12     18.74 o 
  -6   2  17      430.19      414.64     13.57 o 
  -4   2  17      433.59      449.05     10.84 o 
  -2   2  17       56.40       46.30      4.23 o 
   0   2  17        0.20        4.24      6.20 o 
   2   2  17      891.63      804.58     16.97 o 
   4   2  17      127.40      115.16      9.24 o 
   6   2  17       39.10       36.96     10.71 o 
   8   2  17        4.84        1.27     15.03 o 
  -9   3  17        0.13      -18.99     18.99 o 
  -7   3  17      132.68      137.67     10.71 o 
  -5   3  17        4.29        1.54      4.26 o 
  -3   3  17       12.05       17.44      4.83 o 
  -1   3  17      170.80      170.45      7.06 o 
   1   3  17      228.20      193.31      8.24 o 
   3   3  17       99.59       95.23      8.96 o 
   5   3  17       14.52       19.17      7.58 o 
   7   3  17        2.78       -9.05     16.45 o 
  -8   4  17        8.53       39.41     22.49 o 
  -6   4  17       26.04       11.98      7.80 o 
  -4   4  17      316.63      335.95     11.33 o 
  -2   4  17      110.92      104.76      5.93 o 
   0   4  17      662.83      597.60     12.29 o 
   2   4  17      399.40      390.54     17.42 o 
   4   4  17      866.87      830.88     26.21 o 
   6   4  17      193.18      186.29     14.92 o 
   8   4  17        4.50       -2.37     16.46 o 
  -9   5  17       16.48       62.25     34.92 o 
  -7   5  17      121.18      126.84     13.79 o 
  -5   5  17      930.36      845.23     18.67 o 
  -3   5  17        4.08        5.41      6.71 o 
  -1   5  17      367.36      324.20     11.21 o 
   1   5  17       68.40       45.58      6.29 o 
   3   5  17      293.05      299.94     14.18 o 
   5   5  17       49.10       59.77     10.26 o 
   7   5  17       34.27       46.82     14.25 o 
  -8   6  17       44.32       89.01     24.47 o 
  -6   6  17       17.82       15.43     11.27 o 
  -4   6  17     1589.05     1516.25     28.94 o 
  -2   6  17      971.77      959.48     19.75 o 
   0   6  17      434.53      411.98     14.94 o 
   2   6  17      217.23      173.57     11.81 o 
   4   6  17       51.84       39.73      9.88 o 
   6   6  17        0.56       -0.55     10.75 o 
   8   6  17       64.16      171.63     52.73 o 
  -7   7  17      252.32      252.20     20.59 o 
  -5   7  17      388.30      377.73     24.52 o 
  -3   7  17       99.88       80.97      8.28 o 
  -1   7  17     3470.83     3519.01     41.73 o 
   1   7  17     1005.91     1126.91     24.94 o 
   3   7  17       71.47       88.24      9.99 o 
   5   7  17        0.57       16.94     12.27 o 
   7   7  17        1.78      -11.58     21.78 o 
  -8   8  17        0.40       -0.09     23.79 o 
  -6   8  17       66.30       77.73     16.46 o 
  -4   8  17        3.80        3.48      8.59 o 
  -2   8  17        0.47       14.45      6.99 o 
   0   8  17      151.56      136.92     10.57 o 
   2   8  17        0.03        1.36      9.68 o 
   4   8  17       13.24       17.28     10.32 o 
   6   8  17       21.56        6.06     12.78 o 
  -7   9  17       15.99       13.90     15.67 o 
  -5   9  17       50.24       24.99     15.25 o 
  -3   9  17        4.07       12.80      7.08 o 
  -1   9  17      332.95      308.75     17.91 o 
   1   9  17       14.10       37.21     15.07 o 
   3   9  17      187.72      251.31     23.68 o 
   5   9  17      158.08      181.83     20.06 o 
   7   9  17       24.33       45.48     27.83 o 
  -6  10  17       24.25       18.05     14.29 o 
  -4  10  17      139.83      144.76     17.63 o 
  -2  10  17       22.41       10.85     10.14 o 
   0  10  17      315.54      291.33     18.96 o 
   2  10  17       12.76       -1.98     10.44 o 
   4  10  17        0.86       14.82     18.25 o 
   6  10  17        0.45       -1.03     17.46 o 
  -5  11  17       41.52       48.01     14.45 o 
  -3  11  17        7.09       44.50     14.49 o 
  -1  11  17       13.80       22.47     14.98 o 
   1  11  17        3.77       -2.86     14.11 o 
   3  11  17        5.62        8.98     13.11 o 
   5  11  17       14.70      -24.11     24.11 o 
  -4  12  17       46.14       20.47     16.26 o 
  -2  12  17       36.61       19.65     13.62 o 
   0  12  17       46.24       41.09     19.87 o 
   2  12  17       12.05       21.57     15.28 o 
   4  12  17        0.37       31.29     65.54 o 
  -3  13  17       32.11       47.72     22.45 o 
  -1  13  17        3.27        7.04     15.28 o 
   1  13  17       17.66        9.53     16.98 o 
   3  13  17        1.21       15.73     30.58 o 
  -2  14  17        9.48       27.91     22.00 o 
   0  14  17        5.04       45.25     23.83 o 
   2  14  17        0.86      -39.08     39.08 o 
  -8   0  18      198.34      220.23     42.73 o 
  -6   0  18      214.81      209.69     17.18 o 
  -4   0  18      624.00      603.25     16.25 o 
  -2   0  18        7.21       10.22      4.44 o 
   0   0  18     1898.18     1774.35     28.08 o 
   2   0  18       71.65       60.24      7.79 o 
   4   0  18       10.49       32.23      9.75 o 
   6   0  18        2.07       18.67     14.03 o 
   8   0  18        0.25       18.83     16.98 o 
  -9   1  18       21.99       58.24     24.07 o 
  -7   1  18       35.70       30.58      9.10 o 
  -5   1  18        2.55       -3.60      4.63 o 
  -3   1  18       72.11       83.12      4.68 o 
  -1   1  18     1110.77     1074.03     17.10 o 
   1   1  18      432.81      414.18     13.60 o 
   3   1  18      309.14      271.34     12.31 o 
   5   1  18       26.99       20.05      6.33 o 
   7   1  18        9.21       -8.44     11.59 o 
   9   1  18        0.01       16.05     23.61 o 
  -8   2  18      186.14      162.09     22.99 o 
  -6   2  18       56.59       44.56      8.34 o 
  -4   2  18      167.55      186.83      7.17 o 
  -2   2  18      516.51      507.87     11.35 o 
   0   2  18      754.37      696.75     14.49 o 
   2   2  18     1541.92     1618.87     26.58 o 
   4   2  18      869.53      963.49     26.64 o 
   6   2  18       29.78       35.90      9.55 o 
   8   2  18        0.39        9.68     13.22 o 
  -9   3  18       17.68       -9.68     20.25 o 
  -7   3  18       12.56       15.61      7.01 o 
  -5   3  18      520.25      519.68     13.30 o 
  -3   3  18     2401.91     2261.75     26.82 o 
  -1   3  18      217.20      201.27      7.55 o 
   1   3  18      242.97      275.36     10.61 o 
   3   3  18      678.01      673.01     21.47 o 
   5   3  18      272.90      250.34     14.54 o 
   7   3  18       40.66       30.57     13.17 o 
  -8   4  18       57.15       42.34     16.19 o 
  -6   4  18      287.06      312.99     15.64 o 
  -4   4  18     2673.52     2729.77     33.46 o 
  -2   4  18     4071.57     4009.54     34.29 o 
   0   4  18     1854.88     1833.26     19.86 o 
   2   4  18      550.30      558.81     18.70 o 
   4   4  18       30.25       14.40      8.06 o 
   6   4  18       60.29       74.75     11.24 o 
   8   4  18        4.71       13.90     24.16 o 
  -9   5  18        0.27      -15.65     33.61 o 
  -7   5  18        3.05       12.95      9.15 o 
  -5   5  18     1280.85     1297.92     24.49 o 
  -3   5  18      973.59     1064.54     23.43 o 
  -1   5  18     2658.02     2672.40     38.52 o 
   1   5  18     3243.01     3144.69     43.17 o 
   3   5  18      312.72      275.10     14.27 o 
   5   5  18      287.90      282.91     17.01 o 
   7   5  18        2.84      -16.21     16.21 o 
  -8   6  18       13.27      -15.98     20.41 o 
  -6   6  18       11.34       10.94     11.57 o 
  -4   6  18       23.72       21.49      8.49 o 
  -2   6  18      805.62      799.40     17.94 o 
   0   6  18      901.22      888.23     22.25 o 
   2   6  18      158.52      187.49     12.36 o 
   4   6  18        0.03        8.38      5.05 o 
   6   6  18       75.42       40.38     12.28 o 
   8   6  18        6.72       15.72     33.52 o 
  -7   7  18      325.30      338.53     23.52 o 
  -5   7  18       20.04       28.10     12.03 o 
  -3   7  18        3.20        7.94      6.17 o 
  -1   7  18      253.95      265.67     16.48 o 
   1   7  18       65.50       60.13      7.30 o 
   3   7  18      621.03      622.17     21.19 o 
   5   7  18        0.85        3.91     11.27 o 
   7   7  18        5.12       17.50     50.05 o 
  -8   8  18        0.95       29.81     33.23 o 
  -6   8  18       45.80       18.93     13.31 o 
  -4   8  18        1.25       -6.00     12.43 o 
  -2   8  18      169.29      137.63     11.49 o 
   0   8  18       56.53       54.04     11.54 o 
   2   8  18       63.74       48.03      8.56 o 
   4   8  18        8.66        9.96     11.13 o 
   6   8  18        0.33      -14.87     14.87 o 
  -7   9  18       29.98       61.74     25.61 o 
  -5   9  18       87.72       70.93     15.28 o 
  -3   9  18       62.53       65.78     10.01 o 
  -1   9  18        0.65        7.86      8.93 o 
   1   9  18      619.45      607.52     26.53 o 
   3   9  18      167.32      194.94     24.08 o 
   5   9  18       44.95       33.80     14.72 o 
   7   9  18       24.61       18.74     34.46 o 
  -6  10  18       14.16       17.02     15.29 o 
  -4  10  18       69.17       49.25     13.10 o 
  -2  10  18       41.20       58.07     11.80 o 
   0  10  18       72.62      100.94     17.80 o 
   2  10  18      113.62      100.19     13.19 o 
   4  10  18       11.37        8.68     13.36 o 
   6  10  18        0.00      -22.27     22.27 o 
  -5  11  18       41.98       61.83     19.49 o 
  -3  11  18        6.10       -4.36     13.68 o 
  -1  11  18        1.38       17.25     13.18 o 
   1  11  18      193.05      136.65     19.16 o 
   3  11  18       15.48       -2.34     16.31 o 
   5  11  18       46.61       14.09     25.97 o 
  -4  12  18        3.27        4.12     17.85 o 
  -2  12  18      169.82      159.83     29.04 o 
   0  12  18        3.35       23.09     13.44 o 
   2  12  18       46.86       61.26     20.99 o 
   4  12  18       21.72       68.27     26.68 o 
  -3  13  18       40.66       83.01     26.89 o 
  -1  13  18        0.20      -11.10     22.72 o 
   1  13  18        0.89      -20.07     20.07 o 
   3  13  18        0.74      -34.51     39.84 o 
  -2  14  18       11.40       -2.99     22.73 o 
   0  14  18       18.75       20.16     27.89 o 
   2  14  18       15.26       31.58     31.00 o 
  -7   1  19      155.42      153.16     16.69 o 
  -5   1  19        8.47       -0.79      4.50 o 
  -3   1  19       22.17       20.84      3.18 o 
  -1   1  19      760.45      744.29     14.76 o 
   1   1  19      282.86      265.27     12.22 o 
   3   1  19      208.60      200.54     11.28 o 
   5   1  19       44.40       39.72      8.95 o 
   7   1  19       39.40       34.31     11.89 o 
  -8   2  19       13.49       39.94     16.60 o 
  -6   2  19       12.57        9.00      8.50 o 
  -4   2  19      713.47      689.37     13.36 o 
  -2   2  19      127.14      123.02      6.52 o 
   0   2  19     1659.74     1623.81     23.76 o 
   2   2  19      501.81      427.53     17.43 o 
   4   2  19      106.50      102.58     10.79 o 
   6   2  19        1.84      -11.50     11.50 o 
   8   2  19        8.09       24.07     20.15 o 
  -9   3  19        2.74        0.23     22.63 o 
  -7   3  19        0.02        8.71      9.17 o 
  -5   3  19      118.84      134.87      7.85 o 
  -3   3  19      825.27      853.27     17.02 o 
  -1   3  19     1025.80     1005.11     16.72 o 
   1   3  19       77.34       65.00      7.02 o 
   3   3  19      647.63      702.80     22.13 o 
   5   3  19       20.58       26.51      8.77 o 
   7   3  19       12.13       21.90     13.65 o 
  -8   4  19        1.57      -14.24     17.81 o 
  -6   4  19        8.37       16.79      9.61 o 
  -4   4  19        4.36       -1.72      6.22 o 
  -2   4  19     1767.48     1853.71     23.91 o 
   0   4  19      886.66      841.10     12.36 o 
   2   4  19        0.12        7.62      6.92 o 
   4   4  19        1.88        9.04      8.58 o 
   6   4  19       82.90      101.92     15.63 o 
  -9   5  19        0.00      120.16     38.97 o 
  -7   5  19       32.51       35.57     11.20 o 
  -5   5  19      701.35      740.63     27.20 o 
  -3   5  19     1354.98     1363.87     26.00 o 
  -1   5  19      320.83      295.52     12.37 o 
   1   5  19      276.38      321.95     14.20 o 
   3   5  19       13.26       11.45      6.62 o 
   5   5  19       10.25       -4.99      8.96 o 
   7   5  19       34.38       43.39     16.56 o 
  -8   6  19        1.96      -16.48     17.76 o 
  -6   6  19        3.36       15.26     11.66 o 
  -4   6  19       16.41       19.72      8.58 o 
  -2   6  19      880.76      884.73     19.12 o 
   0   6  19      809.76      835.53     18.76 o 
   2   6  19       45.78       32.95      7.69 o 
   4   6  19       38.30       56.78     10.70 o 
   6   6  19       27.91       18.93     12.19 o 
   8   6  19        0.04       32.07     35.31 o 
  -7   7  19        6.11       14.58     16.07 o 
  -5   7  19      151.30      139.18     15.84 o 
  -3   7  19      865.54      786.89     21.78 o 
  -1   7  19      113.92       89.51      9.17 o 
   1   7  19     1718.42     1610.46     33.44 o 
   3   7  19      734.86      713.77     30.78 o 
   5   7  19        0.58      -11.56     11.56 o 
   7   7  19        2.73      -22.96     22.96 o 
  -8   8  19        0.36        6.65     33.45 o 
  -6   8  19        0.08       11.36     14.80 o 
  -4   8  19       79.46      105.81     15.07 o 
  -2   8  19       27.17       22.35      7.83 o 
   0   8  19        3.07       -3.50      6.10 o 
   2   8  19       30.19       36.52     10.41 o 
   4   8  19       73.42        5.82     12.74 o 
   6   8  19        5.76       -2.20     20.57 o 
  -7   9  19       28.80       21.49     19.01 o 
  -5   9  19        0.15      -13.15     13.15 o 
  -3   9  19      145.69      159.67     13.30 o 
  -1   9  19       35.83       33.00     13.17 o 
   1   9  19      316.52      339.17     20.35 o 
   3   9  19       95.42      121.30     16.33 o 
   5   9  19       56.98       25.80     15.04 o 
  -6  10  19       25.52       13.88     25.63 o 
  -4  10  19       72.66       78.19     17.21 o 
  -2  10  19        5.08      -10.68     12.20 o 
   0  10  19      280.57      305.41     26.36 o 
   2  10  19      234.33      203.93     19.25 o 
   4  10  19       42.92       55.20     15.42 o 
   6  10  19        4.74       26.01     22.60 o 
  -5  11  19       26.09       51.58     40.70 o 
  -3  11  19        0.22      -11.52     15.89 o 
  -1  11  19        9.47        1.73     11.68 o 
   1  11  19        0.32       -3.58     14.91 o 
   3  11  19       61.37       74.94     17.76 o 
   5  11  19       74.48      112.66     29.84 o 
  -4  12  19       10.59       22.80     18.94 o 
  -2  12  19       47.90       14.73     15.02 o 
   0  12  19       41.23       33.06     15.72 o 
   2  12  19        5.14      -14.06     23.68 o 
   4  12  19        5.65      154.78     45.42 o 
  -3  13  19        9.58       34.91     63.59 o 
  -1  13  19        5.34        3.90     20.89 o 
   1  13  19        3.80       -8.43     27.65 o 
   3  13  19        4.98       -0.27     33.60 o 
  -2  14  19       46.24       83.26     29.95 o 
   0  14  19        2.54      -35.94     35.94 o 
  -8   0  20       73.49       62.27     40.33 o 
  -6   0  20     1348.48     1421.08     50.68 o 
  -4   0  20      382.71      381.40     14.31 o 
  -2   0  20     1086.68     1020.21     20.49 o 
   0   0  20     2730.65     2505.72     39.08 o 
   2   0  20     2850.83     2946.19     62.31 o 
   4   0  20     1192.39     1346.67     30.67 o 
   6   0  20      242.78      327.41     30.11 o 
   8   0  20        2.95      -21.87     21.87 o 
  -7   1  20       21.33       40.36      9.58 o 
  -5   1  20      506.93      531.10     13.83 o 
  -3   1  20      142.06      128.64      5.82 o 
  -1   1  20      238.54      203.84      9.89 o 
   1   1  20      179.59      187.43     10.24 o 
   3   1  20       64.81       73.20      6.68 o 
   5   1  20       65.42       72.58     14.07 o 
   7   1  20       15.22        4.64     16.60 o 
  -8   2  20        0.45        1.32     14.66 o 
  -6   2  20       49.82       40.36      8.72 o 
  -4   2  20      992.71     1048.37     16.88 o 
  -2   2  20     4579.43     4599.86     37.69 o 
   0   2  20     2353.12     2289.90     30.96 o 
   2   2  20      918.70      909.78     24.47 o 
   4   2  20       13.19        0.50     10.16 o 
   6   2  20       30.10       10.05     14.93 o 
   8   2  20        0.82       54.25     21.75 o 
  -7   3  20       71.02       95.48     13.89 o 
  -5   3  20        9.95       15.67      4.59 o 
  -3   3  20     2413.55     2431.04     29.60 o 
  -1   3  20     1727.21     1563.23     19.04 o 
   1   3  20      243.50      269.43     10.91 o 
   3   3  20      530.30      484.10     18.74 o 
   5   3  20        4.25        3.06     10.50 o 
   7   3  20       10.77      -11.10     13.70 o 
  -8   4  20       10.03       33.54     27.59 o 
  -6   4  20      221.90      247.89     17.37 o 
  -4   4  20      195.46      193.57     11.11 o 
  -2   4  20      104.32      103.36      7.31 o 
   0   4  20      105.80       90.78      5.39 o 
   2   4  20      215.53      189.86     12.16 o 
   4   4  20        6.07       12.68      7.38 o 
   6   4  20        2.58        1.87      9.13 o 
  -7   5  20      155.62      141.94     26.58 o 
  -5   5  20      416.90      425.14     21.63 o 
  -3   5  20      438.20      449.75     15.78 o 
  -1   5  20     2416.50     2429.39     33.84 o 
   1   5  20      259.91      268.18     13.27 o 
   3   5  20      113.81       96.93      8.87 o 
   5   5  20       35.66       40.51     11.64 o 
   7   5  20        4.56        1.11     17.91 o 
  -8   6  20        0.06      -14.38     18.65 o 
  -6   6  20        0.10        4.94     10.82 o 
  -4   6  20      187.95      183.70     15.69 o 
  -2   6  20      522.58      532.46     16.76 o 
   0   6  20        3.00       -3.64      3.64 o 
   2   6  20        9.94       -2.91      6.46 o 
   4   6  20        1.97       -7.68      9.77 o 
   6   6  20        5.98       18.73     14.51 o 
  -7   7  20        0.07        1.42     12.58 o 
  -5   7  20      164.36      149.05     15.11 o 
  -3   7  20       15.66       13.25      9.00 o 
  -1   7  20       48.64       49.20      7.25 o 
   1   7  20     1028.14     1038.83     27.37 o 
   3   7  20       43.09       48.99     12.13 o 
   5   7  20        5.44        1.39     11.46 o 
   7   7  20        7.94        5.73     29.92 o 
  -6   8  20       18.49       17.00     12.74 o 
  -4   8  20        6.10       22.29     12.39 o 
  -2   8  20      193.73      196.69     14.20 o 
   0   8  20      484.01      493.02     24.85 o 
   2   8  20      767.91      853.66     38.74 o 
   4   8  20       44.83       35.36     11.73 o 
   6   8  20        6.27       20.79     17.64 o 
  -7   9  20       43.14       31.17     31.10 o 
  -5   9  20      103.26       91.57     23.49 o 
  -3   9  20       42.70       43.25      8.70 o 
  -1   9  20        1.66       -8.68     10.08 o 
   1   9  20       19.85       -4.76     17.07 o 
   3   9  20      498.14      459.49     27.02 o 
   5   9  20      265.22      265.31     22.09 o 
  -6  10  20       10.91       35.99     23.15 o 
  -4  10  20       19.23       31.02     13.79 o 
  -2  10  20      163.09      177.58     16.44 o 
   0  10  20      186.06      182.92     21.74 o 
   2  10  20        6.37       -8.73     13.82 o 
   4  10  20        8.28      -18.39     18.39 o 
  -5  11  20        2.11       -9.65     20.78 o 
  -3  11  20        0.27      -10.18     14.01 o 
  -1  11  20        0.13      -12.48     12.48 o 
   1  11  20       14.21       17.60     13.70 o 
   3  11  20       48.31        0.09     15.63 o 
   5  11  20        0.78        0.43     28.75 o 
  -4  12  20       50.31       20.28     62.86 o 
  -2  12  20        0.15      -16.21     16.21 o 
   0  12  20        5.12      -18.05     18.05 o 
   2  12  20       19.36       -7.07     17.46 o 
   4  12  20        2.43        6.61     40.00 o 
  -3  13  20       63.63       88.03     51.18 o 
  -1  13  20        5.98       27.00     28.67 o 
   1  13  20        0.21      -21.86     21.86 o 
   3  13  20       36.61      -22.09     26.23 o 
   0  14  20       50.53       30.43     25.29 o 
  -7   1  21        2.76       11.47     12.49 o 
  -5   1  21        2.09        4.24      5.60 o 
  -3   1  21       27.92       22.34      4.31 o 
  -1   1  21      308.33      296.85     12.16 o 
   1   1  21      507.79      469.89     15.28 o 
   3   1  21      258.28      277.58     13.15 o 
   5   1  21      479.39      511.75     26.08 o 
   7   1  21       30.89       22.40     11.69 o 
  -8   2  21      127.80      142.53     46.61 o 
  -6   2  21       45.90       46.39      9.51 o 
  -4   2  21      182.93      156.09      7.23 o 
  -2   2  21        0.33       -4.90      4.90 o 
   0   2  21       18.46       27.56      6.88 o 
   2   2  21      198.08      235.63     13.23 o 
   4   2  21      935.65      978.85     33.06 o 
   6   2  21      138.40      111.47     15.85 o 
  -7   3  21        7.92        7.65     10.90 o 
  -5   3  21      172.48      175.77      8.92 o 
  -3   3  21       12.22        8.18      5.17 o 
  -1   3  21      185.79      215.96      7.98 o 
   1   3  21     2623.41     2633.26     34.38 o 
   3   3  21       68.74       84.42      9.75 o 
   5   3  21       51.38       44.26     12.57 o 
   7   3  21        7.35      -15.31     15.31 o 
  -8   4  21        0.92      -23.55     23.55 o 
  -6   4  21       15.79        6.04      9.89 o 
  -4   4  21        0.67       -4.04      6.82 o 
  -2   4  21        5.76        4.77      4.61 o 
   0   4  21      996.89     1030.68     17.09 o 
   2   4  21      269.69      305.27     13.28 o 
   4   4  21        0.08        2.66      8.00 o 
   6   4  21        0.47       -1.95     10.02 o 
  -7   5  21        1.55       16.07     13.16 o 
  -5   5  21      161.98      134.63     14.08 o 
  -3   5  21      511.23      489.70     14.82 o 
  -1   5  21     1582.56     1628.15     28.04 o 
   1   5  21       23.09       27.07      6.74 o 
   3   5  21        8.33        6.11      7.33 o 
   5   5  21       12.01       -6.47     11.57 o 
   7   5  21       22.10       42.12     25.63 o 
  -8   6  21       11.86       -5.02     22.44 o 
  -6   6  21       15.18        4.27     15.05 o 
  -4   6  21        1.51        2.68      9.96 o 
  -2   6  21       95.86       99.83      8.60 o 
   0   6  21     1201.18     1137.75     23.91 o 
   2   6  21      196.54      163.45     13.28 o 
   4   6  21       48.98       57.40     11.94 o 
   6   6  21        5.89      -15.49     15.49 o 
  -7   7  21      121.78      153.54     37.07 o 
  -5   7  21      147.52      119.92     14.35 o 
  -3   7  21       25.05       31.97      7.57 o 
  -1   7  21      194.90      164.96     12.26 o 
   1   7  21        2.55       -0.01      6.20 o 
   3   7  21      751.96      795.22     30.31 o 
   5   7  21      204.94      202.86     18.87 o 
   7   7  21       12.00       14.14     29.11 o 
  -6   8  21        3.27      -13.31     13.31 o 
  -4   8  21        5.64       11.58     14.77 o 
  -2   8  21      111.57      128.32     11.73 o 
   0   8  21        1.50        1.68     10.12 o 
   2   8  21      153.76      112.13     22.24 o 
   4   8  21      114.47       70.37     12.67 o 
   6   8  21        0.02        8.34     15.25 o 
  -7   9  21        1.73      -20.92     20.92 o 
  -5   9  21        0.00        1.32     13.28 o 
  -3   9  21       77.88       78.89     12.14 o 
  -1   9  21       31.85       29.28     10.55 o 
   1   9  21        8.24       17.13     13.21 o 
   3   9  21      211.05      183.90     18.22 o 
   5   9  21        5.81      -15.14     15.14 o 
  -6  10  21       23.89       27.69     20.73 o 
  -4  10  21       11.26       31.96     13.23 o 
  -2  10  21       14.63        9.74      9.57 o 
   0  10  21       42.08       20.49     13.93 o 
   2  10  21       12.64       25.65     15.09 o 
   4  10  21       14.12       -3.44     17.97 o 
  -5  11  21       15.49        9.22     21.37 o 
  -3  11  21        2.33       22.22     12.91 o 
  -1  11  21        2.33       12.40     11.21 o 
   1  11  21       22.69       51.73     18.03 o 
   3  11  21       39.71       51.20     34.68 o 
  -4  12  21        2.82      -26.34     26.34 o 
  -2  12  21       42.23       34.05     26.41 o 
   0  12  21       60.75       65.40     14.76 o 
   2  12  21       42.09        3.20     28.83 o 
  -3  13  21        1.53      -17.79     21.18 o 
  -1  13  21        1.01       34.61     38.87 o 
   1  13  21       18.05       23.24     17.38 o 
  -6   0  22      304.40      287.00     23.78 o 
  -4   0  22      102.86       67.33      9.41 o 
  -2   0  22      909.34      856.83     26.14 o 
   0   0  22     1834.54     1740.98     35.88 o 
   2   0  22       18.68        5.19     12.13 o 
   4   0  22      180.14      156.67     24.61 o 
   6   0  22      817.61      747.18     46.27 o 
   8   0  22       93.80      115.16     36.32 o 
  -7   1  22        0.12       -0.76     15.74 o 
  -5   1  22        9.74        4.37      5.00 o 
  -3   1  22       67.54       65.73      5.43 o 
  -1   1  22      429.67      471.56     16.14 o 
   1   1  22      369.73      401.03     14.57 o 
   3   1  22     1001.19     1043.49     23.01 o 
   5   1  22      178.26      203.92     19.13 o 
   7   1  22        7.99        3.38     13.61 o 
  -6   2  22      188.24      224.67     18.28 o 
  -4   2  22     1032.08     1019.61     21.28 o 
  -2   2  22       31.09       30.54      5.34 o 
   0   2  22       16.60       18.38      6.44 o 
   2   2  22        2.40       -7.60      7.60 o 
   4   2  22       37.56       10.07     14.78 o 
   6   2  22       26.07       41.31     12.73 o 
  -7   3  22       12.47       -8.46     11.86 o 
  -5   3  22       85.13       82.35     11.92 o 
  -3   3  22      445.33      467.12     13.83 o 
  -1   3  22     2845.67     2824.41     52.72 o 
   1   3  22     3939.70     3964.28     47.27 o 
   3   3  22       51.72       42.34      9.39 o 
   5   3  22        9.18       12.60     12.86 o 
   7   3  22        2.90       17.90     19.59 o 
  -8   4  22       17.25       22.43     27.57 o 
  -6   4  22      149.37      169.15     15.63 o 
  -4   4  22       51.11       51.95      7.03 o 
  -2   4  22     1662.17     1661.54     23.77 o 
   0   4  22      643.22      615.10     12.40 o 
   2   4  22      312.76      362.78     14.33 o 
   4   4  22      112.81      157.97     20.38 o 
   6   4  22       44.54       36.74     15.09 o 
  -7   5  22       71.04       36.91     12.28 o 
  -5   5  22      186.33      177.19     15.76 o 
  -3   5  22     2025.77     1968.74     29.02 o 
  -1   5  22      112.56      117.90     11.44 o 
   1   5  22        0.18       -2.67      6.29 o 
   3   5  22      249.79      234.23     14.15 o 
   5   5  22      207.78      212.53     18.04 o 
   7   5  22       27.53      -45.85     45.85 o 
  -8   6  22       32.44       24.93     53.78 o 
  -6   6  22      103.04      106.12     14.18 o 
  -4   6  22      455.06      469.70     22.82 o 
  -2   6  22      232.87      256.47     12.87 o 
   0   6  22      307.73      384.08     17.21 o 
   2   6  22      552.02      533.76     20.18 o 
   4   6  22      177.53      192.76     17.40 o 
   6   6  22       21.88       16.91     22.23 o 
  -7   7  22        0.07       -0.09     27.77 o 
  -5   7  22      101.48      102.28     16.87 o 
  -3   7  22       46.85       56.57     10.34 o 
  -1   7  22      466.82      428.10     21.16 o 
   1   7  22      324.17      331.31     16.39 o 
   3   7  22        3.10        8.64     10.11 o 
   5   7  22        1.01       11.87     14.67 o 
   7   7  22        2.12       12.82     25.89 o 
  -6   8  22       29.40       59.21     13.10 o 
  -4   8  22      260.66      317.29     22.36 o 
  -2   8  22      274.79      294.98     16.57 o 
   0   8  22      572.52      613.72     24.42 o 
   2   8  22        0.03       11.26     14.09 o 
   4   8  22        1.74       -8.44     11.40 o 
   6   8  22        0.99      -26.23     37.69 o 
  -5   9  22       14.76       22.35     14.24 o 
  -3   9  22       62.81       64.54     14.09 o 
  -1   9  22      112.08      120.87     14.31 o 
   1   9  22      110.82      129.23     17.69 o 
   3   9  22      190.44      221.06     24.47 o 
   5   9  22       11.32       46.02     23.63 o 
  -6  10  22        0.38       29.58     27.73 o 
  -4  10  22       18.18        6.15     13.16 o 
  -2  10  22      180.74      216.68     17.61 o 
   0  10  22       69.05       62.41     13.36 o 
   2  10  22      111.77      128.00     23.81 o 
   4  10  22       51.51       36.89     20.37 o 
  -5  11  22        3.48       15.68     46.26 o 
  -3  11  22        0.18       32.27     13.77 o 
  -1  11  22        1.18       11.91     13.11 o 
   1  11  22      105.85       98.39     17.52 o 
   3  11  22       94.39       46.72     70.53 o 
  -4  12  22        9.86        6.01     27.99 o 
  -2  12  22       42.55       28.22     20.86 o 
   0  12  22       80.23      103.69     17.24 o 
   2  12  22       49.44       84.18     26.98 o 
   1  13  22       46.06       78.34     38.60 o 
  -7   1  23       11.98       16.11     14.34 o 
  -5   1  23        2.33       13.69      7.49 o 
  -3   1  23       65.84       70.98      6.11 o 
  -1   1  23       93.64       86.22      8.46 o 
   1   1  23      422.45      402.72     15.28 o 
   3   1  23     1327.86     1303.05     33.90 o 
   5   1  23      103.17      133.16     18.18 o 
   7   1  23      115.21      115.80     19.30 o 
  -6   2  23      112.41       86.24     12.47 o 
  -4   2  23      549.68      497.28     16.42 o 
  -2   2  23      167.67      137.57      8.43 o 
   0   2  23      112.27      107.97      9.27 o 
   2   2  23      129.35      159.60     16.14 o 
   4   2  23       80.89       55.84     17.62 o 
   6   2  23      126.93      128.61     17.60 o 
  -7   3  23        5.65        2.81     11.45 o 
  -5   3  23       60.19       54.24     12.68 o 
  -3   3  23      174.60      133.20      8.18 o 
  -1   3  23     1432.83     1378.15     33.25 o 
   1   3  23      153.34      163.95     14.31 o 
   3   3  23      125.88      125.98     12.29 o 
   5   3  23        5.40       -7.74     12.01 o 
   7   3  23       59.13       85.02     43.15 o 
  -6   4  23        1.62       -6.98      9.85 o 
  -4   4  23       28.73       26.39      7.52 o 
  -2   4  23       78.17       94.08      7.23 o 
   0   4  23      167.34      138.70      6.37 o 
   2   4  23      647.81      603.61     20.46 o 
   4   4  23       68.04       42.00     10.16 o 
   6   4  23        0.08      -13.61     13.61 o 
  -7   5  23        3.94       16.16     12.18 o 
  -5   5  23        2.55       17.71     10.67 o 
  -3   5  23        0.38       -2.54      6.49 o 
  -1   5  23      207.71      214.20     12.81 o 
   1   5  23        1.23        5.67      9.25 o 
   3   5  23       99.45       93.72     12.17 o 
   5   5  23       63.37       50.38     13.42 o 
   7   5  23        0.24      -29.94     29.94 o 
  -6   6  23       68.68       76.81     13.97 o 
  -4   6  23       12.27       13.16     10.53 o 
  -2   6  23      105.76      103.34      9.45 o 
   0   6  23       20.37        5.83      8.28 o 
   2   6  23       24.78       39.19      7.89 o 
   4   6  23        7.16        4.56     10.84 o 
   6   6  23        0.68      -27.61     27.61 o 
  -7   7  23       10.53       47.54     29.32 o 
  -5   7  23      108.61      132.95     15.40 o 
  -3   7  23       14.07       15.40      8.97 o 
  -1   7  23        2.48        2.57      9.82 o 
   1   7  23      140.85      144.89     13.93 o 
   3   7  23       18.21       28.40     12.77 o 
   5   7  23        2.13      -12.79     12.79 o 
  -6   8  23       46.42       53.56     14.08 o 
  -4   8  23       12.17        0.69     11.05 o 
  -2   8  23        1.92        8.13      8.62 o 
   0   8  23        1.55       -1.15      8.29 o 
   2   8  23       75.39       66.89     16.93 o 
   4   8  23        5.85      -16.75     16.75 o 
  -5   9  23        4.13        2.59     12.10 o 
  -3   9  23      138.70      216.25     21.12 o 
  -1   9  23        9.22       29.72     18.10 o 
   1   9  23        0.62       -6.56     13.04 o 
   3   9  23       78.23      101.37     23.72 o 
   5   9  23      142.53      180.54     33.13 o 
  -4  10  23       13.31        9.18     15.34 o 
  -2  10  23       10.70        3.14     12.91 o 
   0  10  23       56.38       88.78     15.03 o 
   2  10  23       10.88       18.02     16.65 o 
   4  10  23        7.53        3.53     23.62 o 
  -3  11  23        5.39       -2.45     15.96 o 
  -1  11  23       17.57       13.24     13.52 o 
   1  11  23        1.25      -17.51     17.51 o 
  -2  12  23       17.87       72.84     47.44 o 
   0  12  23       21.22       13.65     22.21 o 
  -6   0  24       63.64       67.37     20.18 o 
  -4   0  24     1248.67     1254.39     33.20 o 
  -2   0  24     2381.84     2056.61     45.05 o 
   0   0  24      108.96      116.53     15.97 o 
   2   0  24       61.22       43.03     13.88 o 
   4   0  24       61.95       24.19     15.22 o 
   6   0  24       18.56       72.80     21.97 o 
  -7   1  24        5.11       -6.75     15.59 o 
  -5   1  24        6.68       13.94     10.51 o 
  -3   1  24      420.43      374.65     14.48 o 
  -1   1  24     1052.37      938.72     22.96 o 
   1   1  24     2207.79     2032.95     33.01 o 
   3   1  24      753.63      758.72     38.88 o 
   5   1  24       96.36      141.41     20.18 o 
   7   1  24        1.13       -2.42     23.24 o 
  -6   2  24       79.03      108.28     14.37 o 
  -4   2  24        1.60        3.33      8.54 o 
  -2   2  24        0.17       -6.30      8.93 o 
   0   2  24      727.22      702.94     20.33 o 
   2   2  24       98.66      107.29     13.09 o 
   4   2  24        0.00        4.89     13.86 o 
   6   2  24        0.84       37.99     14.95 o 
  -7   3  24        0.62        4.67     16.27 o 
  -5   3  24       60.72       60.40     16.92 o 
  -3   3  24        5.61       11.13      5.62 o 
  -1   3  24      316.14      316.65     16.99 o 
   1   3  24       12.23       11.66      6.16 o 
   3   3  24       14.64       -7.87      9.71 o 
   5   3  24        6.79       28.05     13.09 o 
   7   3  24       51.44      106.22     44.46 o 
  -6   4  24        0.07        8.97     12.09 o 
  -4   4  24      108.59      107.13     11.51 o 
  -2   4  24        0.13        6.35      5.73 o 
   0   4  24      170.88      145.13      6.91 o 
   2   4  24      105.38       84.46      8.96 o 
   4   4  24        1.95       -9.54      9.54 o 
   6   4  24       20.57       42.19     17.17 o 
  -7   5  24       16.02       37.65     19.60 o 
  -5   5  24        1.54        1.92      9.98 o 
  -3   5  24        0.66       -3.67      9.26 o 
  -1   5  24       36.04       23.48      5.49 o 
   1   5  24       17.91       16.77      6.01 o 
   3   5  24      116.65      141.42     15.99 o 
   5   5  24        3.31        9.82     12.33 o 
   7   5  24        7.24      -33.77     33.77 o 
  -6   6  24        1.00        1.52     13.13 o 
  -4   6  24        0.34        1.73      9.23 o 
  -2   6  24        0.98        4.19      6.88 o 
   0   6  24        9.23       14.41      7.91 o 
   2   6  24       18.71       13.94      7.40 o 
   4   6  24       92.68       63.91     13.71 o 
   6   6  24       21.73       44.06     35.21 o 
  -7   7  24       32.97      -10.23     30.57 o 
  -5   7  24        0.08        0.56     11.19 o 
  -3   7  24        0.03        8.81     10.03 o 
  -1   7  24       56.32       70.43      9.99 o 
   1   7  24        7.98       21.97     10.64 o 
   3   7  24        0.33       -0.71     24.94 o 
   5   7  24       32.31       39.36     17.71 o 
  -6   8  24       15.02       14.63     16.34 o 
  -4   8  24       11.26       26.05     16.54 o 
  -2   8  24        6.18       -2.63      8.99 o 
   0   8  24        9.11       -8.87      8.91 o 
   2   8  24        0.01       -4.26     14.00 o 
   4   8  24        0.05      -19.49     23.12 o 
  -5   9  24       16.93       11.21     15.19 o 
  -3   9  24       12.37        6.91     14.48 o 
  -1   9  24        1.82       -3.88     13.98 o 
   1   9  24      113.29      113.31     21.72 o 
   3   9  24       13.77       26.33     19.01 o 
   5   9  24        1.29        0.10     32.01 o 
  -4  10  24       31.07       43.54     24.58 o 
  -2  10  24       32.62       65.54     17.56 o 
   0  10  24        0.70      -11.85     21.10 o 
   2  10  24        0.95       31.31     33.75 o 
  -3  11  24       12.31       26.03     34.45 o 
  -1  11  24       72.73       40.42     16.35 o 
   1  11  24       12.11       28.44     72.37 o 
   0  12  24        0.07       23.95     99.41 o 
  -7   1  25        8.19       -3.43     23.17 o 
  -5   1  25       16.62       18.12      8.69 o 
  -3   1  25       98.50      111.61     13.82 o 
  -1   1  25      187.22      188.46     13.98 o 
   1   1  25        0.04       21.11      6.66 o 
   3   1  25      385.21      410.57     29.90 o 
   5   1  25      444.44      430.56     29.58 o 
   7   1  25        1.96        1.40     36.25 o 
  -6   2  25       33.50       45.17     13.95 o 
  -4   2  25       75.71       70.08     10.84 o 
  -2   2  25       73.50       36.93     10.32 o 
   0   2  25      273.76      276.48     13.46 o 
   2   2  25        2.99        6.42      8.37 o 
   4   2  25       11.44       23.44     17.89 o 
   6   2  25        1.62      -15.01     19.68 o 
  -7   3  25       24.70       46.48     31.67 o 
  -5   3  25        2.08       -2.43     11.01 o 
  -3   3  25        0.00        4.90     10.04 o 
  -1   3  25       29.38       21.76      8.39 o 
   1   3  25      379.67      371.73     17.23 o 
   3   3  25      177.21      195.69     16.73 o 
   5   3  25        8.54        1.24     13.24 o 
   7   3  25       41.32       34.51     36.23 o 
  -6   4  25        7.14        8.40     12.74 o 
  -4   4  25       41.23       35.24      9.67 o 
  -2   4  25       25.09       38.43      7.56 o 
   0   4  25        9.99       21.96     12.10 o 
   2   4  25       59.69       91.25     12.21 o 
   4   4  25      107.41      145.12     14.23 o 
   6   4  25        0.33       24.65     18.28 o 
  -7   5  25        3.68       39.51     22.55 o 
  -5   5  25        7.58        7.81     13.71 o 
  -3   5  25        4.06       10.76      7.46 o 
  -1   5  25       42.85       34.77      7.11 o 
   1   5  25       54.34       46.52     10.09 o 
   3   5  25       14.32        3.99      9.11 o 
   5   5  25       30.12       27.12     14.35 o 
  -6   6  25        6.70       -0.65     13.14 o 
  -4   6  25        0.01      -12.23     12.23 o 
  -2   6  25       16.17        7.28     10.17 o 
   0   6  25       85.68       56.83     10.14 o 
   2   6  25       35.92       26.30     15.08 o 
   4   6  25       89.57       98.38     15.92 o 
   6   6  25        3.26      -17.10     28.75 o 
  -7   7  25       18.26       11.54     26.88 o 
  -5   7  25        1.96      -13.83     13.83 o 
  -3   7  25        1.57        7.00     15.53 o 
  -1   7  25        1.22       11.56      9.80 o 
   1   7  25        8.86      -13.41     16.15 o 
   3   7  25       93.13      106.92     21.43 o 
   5   7  25       24.78       52.15     24.37 o 
  -6   8  25       10.95      -19.13     21.53 o 
  -4   8  25       28.45       63.84     15.28 o 
  -2   8  25        5.93        8.84      9.22 o 
   0   8  25       63.17       50.32     11.86 o 
   2   8  25       18.16       -4.10     17.44 o 
   4   8  25        8.08      -11.90     44.00 o 
  -5   9  25       84.43      126.02     26.18 o 
  -3   9  25        4.83       -3.95     14.94 o 
  -1   9  25      100.36      124.63     17.82 o 
   1   9  25      146.84      128.66     29.99 o 
   3   9  25       16.88      -23.78     23.78 o 
   5   9  25        4.44       64.75     28.00 o 
  -4  10  25        0.72       17.32     29.24 o 
  -2  10  25      133.11      140.72     22.46 o 
   0  10  25        0.20      -28.45     28.45 o 
   2  10  25        3.29        1.58     24.13 o 
  -1  11  25        1.06       -7.82     24.14 o 
   1  11  25       26.56       59.53     29.97 o 
   0  12  25       11.31       47.34    113.06 o 
  -6   0  26      123.09       97.75     26.07 o 
  -4   0  26      552.45      577.74     49.93 o 
  -2   0  26       59.25       64.27     23.96 o 
   0   0  26       37.87       32.41      9.21 o 
   2   0  26       56.53       56.52     23.07 o 
   4   0  26       26.88       33.17     23.33 o 
   6   0  26        0.22       -4.60     31.74 o 
  -5   1  26      142.35      137.10     17.07 o 
  -3   1  26      376.39      379.45     24.77 o 
  -1   1  26      528.17      509.70     21.33 o 
   1   1  26       27.54       25.39     12.43 o 
   3   1  26       24.62       17.76     14.44 o 
   5   1  26      129.38      101.27     21.12 o 
   7   1  26       26.52       27.25     37.44 o 
  -6   2  26       41.11       27.89     16.76 o 
  -4   2  26      117.68      124.02     14.84 o 
  -2   2  26      760.85      712.85     31.38 o 
   0   2  26      203.10      168.89     12.51 o 
   2   2  26      193.48      166.07     12.88 o 
   4   2  26       26.54       12.50     12.44 o 
   6   2  26        0.01      -20.90     20.90 o 
  -7   3  26       80.01       48.87     32.16 o 
  -5   3  26       31.09       49.13     12.79 o 
  -3   3  26      124.34      138.09     14.51 o 
  -1   3  26      265.00      274.61     18.71 o 
   1   3  26      405.62      394.60     17.73 o 
   3   3  26      147.52      179.90     22.12 o 
   5   3  26       75.90       85.17     16.86 o 
  -6   4  26       50.84       35.27     12.57 o 
  -4   4  26       45.59       35.47     11.15 o 
  -2   4  26       92.54       98.12     11.49 o 
   0   4  26       62.24       41.34     10.29 o 
   2   4  26      414.28      467.84     23.64 o 
   4   4  26        3.83       -3.88     11.09 o 
   6   4  26        0.00      -23.51     23.51 o 
  -5   5  26       16.22      -15.08     15.08 o 
  -3   5  26      248.78      283.07     20.88 o 
  -1   5  26       82.85       95.93     13.63 o 
   1   5  26      243.23      225.07     19.58 o 
   3   5  26       71.04       68.04     13.46 o 
   5   5  26       71.78       96.90     37.83 o 
  -6   6  26       44.24       42.50     16.87 o 
  -4   6  26      117.37      111.98     14.21 o 
  -2   6  26       59.35       78.40     11.95 o 
   0   6  26        6.33        3.53     12.81 o 
   2   6  26        2.13       13.89     15.03 o 
   4   6  26        7.14       20.32     17.45 o 
  -5   7  26        3.06      -18.43     18.99 o 
  -3   7  26        2.34        1.34     10.87 o 
  -1   7  26      207.00      222.93     17.43 o 
   1   7  26      124.86      123.52     27.83 o 
   3   7  26      197.05      221.28     35.67 o 
   5   7  26       13.64       34.98     46.71 o 
  -6   8  26        0.78      -35.81     35.81 o 
  -4   8  26       21.70       37.94     12.53 o 
  -2   8  26       41.08       34.88     10.28 o 
   0   8  26       74.34       68.12     21.36 o 
   2   8  26       21.66        7.72     16.86 o 
   4   8  26       25.71       30.56     29.01 o 
  -5   9  26       86.67      160.98     54.88 o 
  -3   9  26      136.71      185.63     23.01 o 
  -1   9  26      238.56      315.78     30.06 o 
   1   9  26      152.57      114.78     27.19 o 
   3   9  26       22.61       72.44     31.93 o 
  -2  10  26        0.08       14.52     22.70 o 
   0  10  26       26.00       55.54     22.17 o 
   2  10  26       14.93      -20.04     29.46 o 
  -1  11  26      104.55      148.99     39.43 o 
   1  11  26       63.36      129.56     30.74 o 
   0  12  26        0.00      -38.89     38.89 o 
  -5   1  27       75.29       43.19     14.64 o 
  -3   1  27       43.27       57.08     14.50 o 
  -1   1  27       39.07       40.57     11.70 o 
   1   1  27       19.81       -4.24     11.48 o 
   3   1  27       12.41       14.38     16.13 o 
   5   1  27       63.24       68.14     17.92 o 
  -6   2  27       11.44        4.97     13.89 o 
  -4   2  27        2.77       18.49     13.67 o 
  -2   2  27       34.69       20.72     11.70 o 
   0   2  27       30.26        8.29     12.66 o 
   2   2  27        2.18        7.65     13.56 o 
   4   2  27        0.03        6.41     14.95 o 
   6   2  27       13.01       51.92     26.17 o 
  -7   3  27       16.40      -37.48     48.71 o 
  -5   3  27       16.00       -3.98     11.57 o 
  -3   3  27        0.36       -5.71     10.42 o 
  -1   3  27       66.90       68.20     14.83 o 
   1   3  27        2.08       -1.65      6.68 o 
   3   3  27      104.88       98.16     13.94 o 
   5   3  27       11.55       27.42     14.47 o 
  -6   4  27        1.92       -7.67     15.98 o 
  -4   4  27        0.14        2.00     12.03 o 
  -2   4  27       22.64       13.20     13.02 o 
   0   4  27       98.21       94.61     12.64 o 
   2   4  27       66.35       94.63     15.55 o 
   4   4  27        7.65        4.86     25.76 o 
   6   4  27        7.83      101.10     36.93 o 
  -5   5  27       18.58       36.39     12.29 o 
  -3   5  27        0.04        2.81     13.57 o 
  -1   5  27        0.02        5.01     11.43 o 
   1   5  27       43.65        1.05     17.15 o 
   3   5  27        0.99       26.32     24.93 o 
   5   5  27       28.99       71.62     26.74 o 
  -6   6  27       13.58       55.05     26.85 o 
  -4   6  27        6.35      -13.29     13.29 o 
  -2   6  27        3.29        3.49     10.44 o 
   0   6  27       37.42       47.05     11.87 o 
   2   6  27        8.10       11.81     15.73 o 
   4   6  27      178.21      268.13     28.77 o 
  -5   7  27       21.38       16.09     19.88 o 
  -3   7  27       57.75       66.96     15.07 o 
  -1   7  27       98.83       95.52     13.28 o 
   1   7  27      399.25      449.93     34.31 o 
   3   7  27       71.40       26.42     25.44 o 
   5   7  27        0.26       40.58     51.81 o 
  -4   8  27       16.75       29.44     24.41 o 
  -2   8  27        3.07       13.71     12.29 o 
   0   8  27        0.17       -2.49     16.31 o 
   2   8  27       62.79      110.10     21.48 o 
   4   8  27       21.94      -37.56     37.56 o 
  -3   9  27      117.99      169.54     22.96 o 
  -1   9  27      295.77      360.20     25.52 o 
   1   9  27       12.27      -14.12     16.88 o 
  -2  10  27       11.98       26.07     64.78 o 
   0  10  27       29.14       27.65     29.36 o 
   1  11  27       46.65       57.43     32.91 o 
  -6   0  28        1.73       17.35     18.63 o 
  -4   0  28       48.00       43.89     21.20 o 
  -2   0  28      132.02       99.55     25.96 o 
   0   0  28      101.99      110.64     41.47 o 
   2   0  28       39.71       68.92     25.81 o 
   4   0  28      236.19      243.39     38.52 o 
  -5   1  28       43.73       54.56     16.53 o 
  -3   1  28      339.86      368.68     25.07 o 
  -1   1  28      188.20      204.95     17.62 o 
   1   1  28      165.47      231.56     23.35 o 
   3   1  28       22.90       69.55     28.93 o 
   5   1  28       21.21       48.39     19.48 o 
  -6   2  28        7.45      -12.98     19.56 o 
  -4   2  28       10.14       -2.91     14.10 o 
  -2   2  28       54.97       52.80     12.42 o 
   0   2  28      480.60      409.44     21.08 o 
   2   2  28      240.22      238.57     20.70 o 
   4   2  28        0.01       -3.53     11.96 o 
   6   2  28        0.67       25.69     27.98 o 
  -5   3  28       42.12       68.71     15.75 o 
  -3   3  28       82.91       69.66     15.36 o 
  -1   3  28      533.85      599.25     29.98 o 
   1   3  28      137.49      178.59     18.71 o 
   3   3  28       14.29       43.78     15.93 o 
   5   3  28        3.38       67.08     24.49 o 
  -6   4  28        2.59        6.39     34.11 o 
  -4   4  28        1.03       11.67     12.12 o 
  -2   4  28       57.37       51.26     21.63 o 
   0   4  28        8.14        4.70     10.86 o 
   2   4  28      195.40      201.51     20.27 o 
   4   4  28      132.67      157.00     23.56 o 
  -5   5  28      201.91      247.34     20.45 o 
  -3   5  28      230.01      320.17     22.42 o 
  -1   5  28      230.35      252.96     19.98 o 
   1   5  28      222.94      268.66     19.18 o 
   3   5  28      235.76      296.41     30.96 o 
   5   5  28       15.70       73.75     28.44 o 
  -6   6  28        8.22      -21.07     21.07 o 
  -4   6  28       12.64       21.68     16.16 o 
  -2   6  28       55.53       75.05     12.27 o 
   0   6  28       36.69       29.86     11.86 o 
   2   6  28        2.06        0.62     17.30 o 
   4   6  28        7.87       74.34     27.65 o 
  -5   7  28        4.19       -0.52     15.61 o 
  -3   7  28      279.67      312.49     23.44 o 
  -1   7  28      478.43      611.75     28.01 o 
   1   7  28      321.08      352.98     31.55 o 
   3   7  28       15.09       32.87     18.00 o 
  -4   8  28        9.99       58.92     17.72 o 
  -2   8  28       11.82       -7.70     13.66 o 
   0   8  28       68.46       95.62     31.82 o 
   2   8  28       56.03       60.73     18.83 o 
  -3   9  28        5.90        3.20     20.88 o 
  -1   9  28        0.37       15.26     17.89 o 
   1   9  28       15.33       35.71     26.10 o 
  -2  10  28        2.22      -34.31     42.75 o 
   0  10  28        1.54       31.69     90.65 o 
  -5   1  29       25.12       29.61     14.77 o 
  -3   1  29       12.34      -11.91     11.91 o 
  -1   1  29        0.48        8.97     13.67 o 
   1   1  29      109.01      121.04     23.75 o 
   3   1  29        2.67       12.42     14.81 o 
   5   1  29        0.16      -12.76     21.57 o 
  -6   2  29       41.36       14.22     21.53 o 
  -4   2  29        1.23        9.21     12.49 o 
  -2   2  29       19.14       27.12     18.62 o 
   0   2  29        0.02      -12.53     13.84 o 
   2   2  29        1.03        0.11     14.99 o 
   4   2  29       14.77       11.31     25.95 o 
   6   2  29        3.91       76.02     39.38 o 
  -5   3  29        0.05      -15.49     15.54 o 
  -3   3  29       96.13       70.53     14.36 o 
  -1   3  29        5.45       50.07     13.66 o 
   1   3  29        6.41        6.04     18.48 o 
   3   3  29       27.40       19.31     14.33 o 
   5   3  29       22.52       35.34     26.66 o 
  -6   4  29        0.42       46.54     34.51 o 
  -4   4  29       27.14       71.31     14.57 o 
  -2   4  29        0.49       -3.39     11.66 o 
   0   4  29        3.06       21.66     11.24 o 
   2   4  29        7.91        0.91     13.40 o 
   4   4  29       11.05       41.09     23.05 o 
  -5   5  29        3.50       28.15     17.10 o 
  -3   5  29        5.54        7.90     13.01 o 
  -1   5  29      164.11      168.24     16.89 o 
   1   5  29       93.60       46.48     18.40 o 
   3   5  29       66.89       48.52     20.79 o 
   5   5  29        3.58      -34.98     34.98 o 
  -6   6  29       10.72       15.34     64.46 o 
  -4   6  29        6.05       21.08     15.66 o 
  -2   6  29        0.88       -0.61     12.38 o 
   0   6  29       26.01       -6.22     12.31 o 
   2   6  29       19.12       36.34     23.25 o 
   4   6  29        4.40       53.38    101.94 o 
  -5   7  29       12.59       -4.45     34.30 o 
  -3   7  29       23.89       30.17     15.85 o 
  -1   7  29        0.01        8.89     15.31 o 
   1   7  29        0.03        7.70     17.21 o 
   3   7  29        8.63        8.30     47.43 o 
  -4   8  29       86.60      145.66     31.16 o 
  -2   8  29       48.52       37.00     25.98 o 
   0   8  29        0.44        5.22     18.00 o 
   2   8  29        3.60      -14.38     37.38 o 
  -3   9  29        7.60      -17.02     36.80 o 
  -1   9  29       13.28       12.81     28.96 o 
   1   9  29       17.29        5.15     55.28 o 
  -2  10  29        3.30      -19.67     32.31 o 
   0  10  29        0.50      -32.14     32.14 o 
  -6   0  30       22.14      -18.77     31.33 o 
  -4   0  30       74.50       84.33     28.77 o 
  -2   0  30       23.01       23.87     32.44 o 
   0   0  30        1.09        7.66     18.56 o 
   2   0  30       57.42       48.22     22.97 o 
   4   0  30        0.44        1.91     26.75 o 
  -5   1  30      115.77       71.59     24.92 o 
  -3   1  30       88.83      114.03     16.48 o 
  -1   1  30       99.33      104.59     17.77 o 
   1   1  30       23.95       44.76     15.93 o 
   3   1  30       23.86       46.62     16.48 o 
   5   1  30        0.36      -30.43     30.43 o 
  -6   2  30       34.12       54.59     23.41 o 
  -4   2  30       13.60       10.09     13.92 o 
  -2   2  30        1.80        8.95     15.21 o 
   0   2  30       30.47       33.61     17.89 o 
   2   2  30        8.59       -5.87     14.90 o 
   4   2  30        3.06      -26.67     26.67 o 
  -5   3  30       53.46       42.51     18.82 o 
  -3   3  30       61.73       71.21     14.75 o 
  -1   3  30      145.05      146.09     15.90 o 
   1   3  30       59.35       62.88     16.45 o 
   3   3  30        0.85        5.15     14.39 o 
   5   3  30       18.41       17.06     21.09 o 
  -6   4  30        6.92      -10.99     22.54 o 
  -4   4  30       22.00       28.52     17.23 o 
  -2   4  30        2.12        3.06     15.15 o 
   0   4  30       55.71       42.86     13.99 o 
   2   4  30        9.05       16.86     13.67 o 
   4   4  30        3.89        6.40     21.23 o 
  -5   5  30      100.23       74.11     29.58 o 
  -3   5  30       20.34       17.94     12.35 o 
  -1   5  30        2.44       -4.61     12.18 o 
   1   5  30       28.26       36.95     18.74 o 
   3   5  30        0.19        8.89     19.79 o 
  -4   6  30       12.76       26.20     13.57 o 
  -2   6  30        0.39      -10.02     13.25 o 
   0   6  30        4.32        4.78     12.31 o 
   2   6  30       10.86        2.66     25.00 o 
  -3   7  30       24.20       36.33     22.55 o 
  -1   7  30       22.07       33.28     16.42 o 
   1   7  30       49.35       69.53     40.89 o 
  -4   8  30       32.42        7.20     23.57 o 
  -2   8  30        3.28       40.01     34.87 o 
   0   8  30       11.83        8.94     18.94 o 
  -3   9  30        1.08       53.49     35.71 o 
  -1   9  30       51.97       91.08     28.65 o 
  -5   1  31        9.95       -0.23     29.22 o 
  -3   1  31      125.02      119.57     24.49 o 
  -1   1  31       23.95       12.37     15.91 o 
   1   1  31        9.52        5.55     16.56 o 
   3   1  31        2.74       13.29     22.82 o 
   5   1  31        0.55       36.01     25.01 o 
  -6   2  31       38.44       29.12     51.72 o 
  -4   2  31       16.61        3.53     16.08 o 
  -2   2  31       30.86       52.83     16.11 o 
   0   2  31        0.98       -7.11     16.56 o 
   2   2  31       31.07       17.69     15.52 o 
   4   2  31        0.87      -14.53     24.51 o 
  -5   3  31       19.02      129.12     33.59 o 
  -3   3  31       21.15       36.58     27.28 o 
  -1   3  31        0.94      -11.83     22.23 o 
   1   3  31        2.76       -3.34     12.82 o 
   3   3  31       10.44       34.06     22.91 o 
   5   3  31        3.54      -23.64     36.42 o 
  -6   4  31        1.41       20.44     61.82 o 
  -4   4  31        6.61        7.70     15.72 o 
  -2   4  31       44.69       37.43     12.54 o 
   0   4  31        9.05       22.03     13.76 o 
   2   4  31        4.82       30.32     41.85 o 
   4   4  31        3.41       -3.81     57.40 o 
  -5   5  31       17.09       45.57     60.62 o 
  -3   5  31       80.28       59.36     16.99 o 
  -1   5  31        2.99       27.61     14.70 o 
   1   5  31        0.92      -12.28     18.24 o 
   3   5  31       33.03       27.75     34.86 o 
  -4   6  31        2.20       31.46     24.73 o 
  -2   6  31       64.70       51.42     14.08 o 
   0   6  31        9.91       11.63     14.48 o 
   2   6  31       28.63        2.16     41.06 o 
  -3   7  31        4.03        3.05     27.68 o 
  -1   7  31       48.58       97.97     40.54 o 
   1   7  31       86.77      107.64     57.36 o 
  -2   8  31       87.04      101.33     38.85 o 
   0   8  31       55.17       27.61     86.07 o 
  -6   0  32        3.86      -15.33     35.04 o 
  -4   0  32       50.01       96.83     29.52 o 
  -2   0  32      220.74      349.67     43.88 o 
   0   0  32      168.61      172.12     52.85 o 
   2   0  32       48.76       87.40     29.62 o 
   4   0  32       34.14        1.99     39.10 o 
  -5   1  32       46.72       18.68     26.95 o 
  -3   1  32       83.96       95.55     19.57 o 
  -1   1  32       48.58       54.61     26.96 o 
   1   1  32       58.67       67.77     16.85 o 
   3   1  32        0.64        0.01     19.85 o 
  -6   2  32       12.27      -11.60     44.52 o 
  -4   2  32      119.12      178.75     26.17 o 
  -2   2  32       95.07      121.23     20.89 o 
   0   2  32      191.53      217.77     34.03 o 
   2   2  32       45.71       66.24     16.79 o 
   4   2  32        0.04      -30.32     30.32 o 
  -5   3  32       84.56       62.93     20.36 o 
  -3   3  32      396.07      489.37     38.07 o 
  -1   3  32      232.45      212.01     24.86 o 
   1   3  32        0.82        3.21     13.28 o 
   3   3  32        0.57       28.38     28.11 o 
  -4   4  32       11.70       19.39     18.76 o 
  -2   4  32       42.48       18.94     18.64 o 
   0   4  32        5.41       -3.99     15.99 o 
   2   4  32       26.11       -1.04     20.20 o 
  -5   5  32       59.89       87.64     47.02 o 
  -3   5  32        8.72       69.15     29.92 o 
  -1   5  32       42.09       60.25     16.53 o 
   1   5  32       76.27      118.41     41.33 o 
  -4   6  32       43.31       57.14     36.43 o 
  -2   6  32       23.60        7.96     25.59 o 
   0   6  32       63.58       12.12     29.67 o 
  -3   7  32      119.24      173.99     35.28 o 
  -1   7  32       16.05      -25.19     38.55 o 
   0   8  32      157.10      204.76     36.57 o 
  -3   1  33       22.65       27.64     15.70 o 
  -1   1  33      111.15      145.45     26.68 o 
   1   1  33        4.64      -13.79     16.14 o 
   3   1  33       31.67       19.95     28.15 o 
  -4   2  33        0.01      -33.05     35.61 o 
  -2   2  33        4.52       25.91     16.61 o 
   0   2  33        1.08       31.55     30.03 o 
   2   2  33        7.13       -5.05     18.93 o 
  -3   3  33       10.12       -9.99     23.11 o 
  -1   3  33       35.31       55.82     20.55 o 
   1   3  33        0.29        8.45     16.32 o 
  -2   4  33        4.47      -13.32     33.03 o 
   0   4  33        1.74       -4.69     26.74 o 
  -3   5  33       11.98      -27.54     27.54 o 
  -1   5  33        0.00      -29.47     29.47 o 
   1   5  33        0.09      165.81     56.12 o 
  -2   6  33       52.37       -1.96     28.18 o 
   0   6  33       86.60      235.30     52.81 o 
  -1   7  33       73.93       38.82     35.48 o 
  -2   0  34      255.75      378.65     64.76 o 
   0   0  34       13.93       30.92     26.86 o 
   2   0  34       42.77       74.04     31.84 o 
  -1   1  34       39.35       72.02     62.15 o 
   1   1  34        0.53       27.54     63.04 o 
   3   1  34        5.27      -34.29     77.74 o 
  -2   2  34        0.83       47.90     35.27 o 
   0   2  34       85.50      129.88     31.93 o 
   2   2  34        7.30      -40.38     46.12 o 
  -3   3  34        0.26       -7.42     36.13 o 
  -1   3  34       94.93      221.26     55.73 o 
   1   3  34       25.12       19.72     24.63 o 
  -2   4  34       96.53       73.42     32.09 o 
   0   4  34       70.50      185.12     45.92 o 
  -1   5  34       24.25      -36.11     36.11 o 
  -2   6  34       14.87      -27.80     34.42 o 
  -1   1  35       10.84       37.76     35.15 o 
   1   1  35      134.66      255.59     38.86 o 
  -2   2  35       10.60        8.23     32.98 o 
   0   2  35       12.04      100.84     38.13 o 
   2   2  35        3.12       -7.39     29.18 o 
  -1   3  35       42.51       74.47     37.27 o 
   1   3  35        1.20       73.88     34.01 o 
  -2   4  35        7.40       69.73     43.41 o 
   0   4  35       62.02      168.21     42.80 o 
  -1   5  35        3.95        2.10     27.18 o 
   2   0  36        0.03       45.28     45.32 o 
   1   1  36       60.02        9.54     32.27 o 
   0   2  36      106.91      148.09     43.09 o 
  -1   3  36       34.36       35.86     29.44 o 
                                                 
